# Supplementary material for: Genomic analysis of Vibrio cholerae O1 isolates from cholera cases, Europe, 2022
Source: Euro Surveill. 2024 Sep 5;29(36):2400069. doi: 10.2807/1560-7917.ES.2024.29.36.2400069 (PMC11378513; doi:10.2807/1560-7917.ES.2024.29.36.2400069)
Supplement: Supplementary Material [file 24-00069_WEILL_Supplement.xlsx]

## Sheet: Table 1
This supplementary material is hosted by Eurosurveillance as supporting information alongside the article [Genomic analysis of Vibrio cholerae O1 isolates from cholera cases, Europe, 2022], on behalf of the authors, who remain responsible for the accuracy and appropriateness of the content. The same standards for ethics, copyright, attributions and permissions as for the article apply. Supplement…
Supplementary Table 1: Phenotypic and genomic characteristics of the 49 Vibrio cholerae O1 isolates from WHO European countries collected in 2022
Strain name	Isolation date (dd/mm/yyyy)	Reported travel	Included in the analysis	Species/ Serogroup	Serotype (sero-agglutination)	MLST	rfb	tcpA	ctxB	wbeT	Genomic wave	Sublineage	strA (aph(3'')-Ib)	strB (aph(6)-Id)	floR	sul2	dfrA1	gyrA	parC	VC1320	VC0715	VCA0637	SXT/R391**	GI-15	Plasmid	SRR/ERR	BioProject	Genome coverage (X)	V. cholerae assigment according to Kraken (%)	Source
2023-0040	02/10/2022*	Iraq	Yes	Vibrio cholerae O1	Ogawa	ST69	O1	A266G	ctxB7	Wild type (inferred Ogawa)	3	Pre-AFR15	/	/	/	/	dfrA1	S83I	S85L	G265A	C505T (R169C)	C13T (Q5-to-Stop)	ICEVchInd5 (with deletion from ICEVchInd50011 to ICEVchInD50019)	/	/	ERR12177982	PRJEB67966	64.6	100	This study
2023-0041	23/11/2022*	United Arab Emirates	Yes	Vibrio cholerae O1	Ogawa	ST69	O1	A266G	ctxB7	Wild type (inferred Ogawa)	3	Pre-AFR15	/	/	/	/	dfrA1	S83I	S85L	G265A	C505T (R169C)	C13T (Q5-to-Stop)	ICEVchInd5 (with deletion from ICEVchInd50011 to ICEVchInD50019)	/	/	ERR12177986	PRJEB67966	80.2	100	This study
CNRVC230009	2022-06-14	Iraq	Yes	Vibrio cholerae O1	Ogawa	ST69	O1	A266G	ctxB7	Wild type (inferred Ogawa)	3	Pre-AFR15	/	/	/	/	dfrA1	S83I	S85L	G265A	C505T (R169C)	C13T (Q5-to-Stop)	ICEVchInd5 (with deletion from ICEVchInd50011 to ICEVchInD50019)	/	/	ERR12252299	PRJEB68309	257.8	100	This study
CNRVC230010	2022-07-03	Iraq	Yes	Vibrio cholerae O1	Ogawa	ST69	O1	A266G	ctxB7	Wild type (inferred Ogawa)	3	Pre-AFR15	/	/	/	/	dfrA1	S83I	S85L	G265A	C505T (R169C)	C13T (Q5-to-Stop)	ICEVchInd5 (with deletion from ICEVchInd50011 to ICEVchInD50019)	/	/	ERR12252300	PRJEB68309	276.9	100	This study
CNRVC230011	2022-07-22	Iraq	Yes	Vibrio cholerae O1	Ogawa	ST69	O1	A266G	ctxB7	Wild type (inferred Ogawa)	3	Pre-AFR15	/	/	/	/	dfrA1	S83I	S85L	G265A	C505T (R169C)	C13T (Q5-to-Stop)	ICEVchInd5 (with deletion from ICEVchInd50011 to ICEVchInD50019)	/	/	ERR12252301	PRJEB68309	217.3	100	This study
CNRVC230012	2022-07-22	Iraq	Yes	Vibrio cholerae O1	Ogawa	ST69	O1	A266G	ctxB7	Wild type (inferred Ogawa)	3	Pre-AFR15	/	/	/	/	dfrA1	S83I	S85L	G265A	C505T (R169C)	C13T (Q5-to-Stop)	ICEVchInd5 (with deletion from ICEVchInd50011 to ICEVchInD50019)	/	/	ERR12252302	PRJEB68309	295.2	100	This study
CNRVC230013	2022-07-31	Iraq	Yes	Vibrio cholerae O1	Ogawa	ST69	O1	A266G	ctxB7	Wild type (inferred Ogawa)	3	Pre-AFR15	/	/	/	/	dfrA1	S83I	S85L	G265A	C505T (R169C)	C13T (Q5-to-Stop)	ICEVchInd5 (with deletion from ICEVchInd50011 to ICEVchInD50019)	/	/	ERR12252303	PRJEB68309	297.4	100	This study
CNRVC230014	2022-09-29	Iraq	Yes	Vibrio cholerae O1	Ogawa	ST69	O1	A266G	ctxB7	Wild type (inferred Ogawa)	3	Pre-AFR15	/	/	/	/	dfrA1	S83I	S85L	G265A	C505T (R169C)	C13T (Q5-to-Stop)	ICEVchInd5 (with deletion from ICEVchInd50011 to ICEVchInD50019)	/	/	ERR12252304	PRJEB68309	228	100	This study
CNRVC230015	2022-11-01	Bangladesh	Yes	Vibrio cholerae O1	Ogawa	ST69	O1	A266G	ctxB7	Wild type (inferred Ogawa)	3	Pre-AFR15	strA	strB	floR	sul2	dfrA1	S83I	S85L	G265A	C505T (R169C)	C13T (Q5-to-Stop)	ICEVchInd5	/	/	ERR12252305	PRJEB68309	222.2	100	This study
22040725-VUM	2022-04-05	Bangladesh	Yes	Vibrio cholerae O1	Inaba	ST69	O1	A266G	ctxB7	ISVch4:: nt 327-328 (inferred Inaba)	3	BD1.2	strA	strB	floR	sul2	dfrA1	S83I	S85L	G265A	C505T (R169C)	C13T (Q5-to-Stop)	ICEVchInd5	/	/	SRR23703406	PRJNA941149	45.9	99.8	Russini et al. Trop Med Infect Dis 2023
560/2022	2022-10-17	Bangladesh	Yes	Vibrio cholerae O1	Ogawa	ST69	O1	A266G	ctxB7	Wild type (inferred Ogawa)	3	BD1.2	strA	strB	floR	sul2	dfrA1	S83I	S85L	G265A	C505T (R169C)	C13T (Q5-to-Stop)	ICEVchInd5	/	/	ERR12319655	PRJEB68309	104.99	100	This study
920004-22	2022-09-29	Iraq	Yes	Vibrio cholerae O1	Ogawa	ST69	O1	A266G	ctxB7	Wild type (inferred Ogawa)	3	Pre-AFR15	/	/	/	/	dfrA1	S83I	S85L	G265A	C505T (R169C)	C13T (Q5-to-Stop)	ICEVchInd5 (with deletion from ICEVchInd50011 to ICEVchInD50019)	/	/	ERR12246784	PRJEB68166	25.9	99.9	This study
CNRVC220016	2022-03-05	Cameroon	Yes	Vibrio cholerae O1	Ogawa	ST69	O1	A266G	ctxB7	Wild type (inferred Ogawa)	3	AFR12	/	/	/	/	dfrA1	S83I	S85L	Wild type	C505T (R169C)	C13T (Q5-to-Stop)	ICEVchInd5 (with deletion from ICEVchInd50011 to ICEVchInD50019)	/	/	ERR12252306	PRJEB68309	221.1	100	This study
CNRVC220032	2022-06-29	None	Yes	Vibrio cholerae O1	Ogawa	ST69	O1	A266G	ctxB7	Wild type (inferred Ogawa)	3	Pre-AFR15	/	/	/	/	dfrA1	S83I	S85L	G265A	C505T (R169C)	C13T (Q5-to-Stop)	ICEVchInd5 (with deletion from ICEVchInd50011 to ICEVchInD50019)	/	/	ERR12252307	PRJEB68309	161.5	100	This study
CNRVC220053	2022-08-04	None (consumption of imported food from Cameroon)	Yes	Vibrio cholerae O1	Ogawa	ST69	O1	A266G	ctxB7	Wild type (inferred Ogawa)	3	AFR12	/	/	/	/	dfrA1	S83I	S85L	Wild type	C505T (R169C)	C13T (Q5-to-Stop)	ICEVchInd5 (with deletion from ICEVchInd50011 to ICEVchInD50019)	/	/	ERR12252308	PRJEB68309	160.5	100	This study
CNRVC220058	2022-08-06	Cameroon	Yes	Vibrio cholerae O1	Ogawa	ST69	O1	A266G	ctxB7	Wild type (inferred Ogawa)	3	AFR12	/	/	/	/	dfrA1	S83I	S85L	Wild type	C505T (R169C)	C13T (Q5-to-Stop)	ICEVchInd5 (with deletion from ICEVchInd50011 to ICEVchInD50019)	/	/	ERR12252309	PRJEB68309	166.2	100	This study
CNRVC220061	2022-08-06	None (consumption of imported food from Cameroon)	Yes	Vibrio cholerae O1	Ogawa	ST69	O1	A266G	ctxB7	Wild type (inferred Ogawa)	3	AFR12	/	/	/	/	dfrA1	S83I	S85L	Wild type	C505T (R169C)	C13T (Q5-to-Stop)	ICEVchInd5 (with deletion from ICEVchInd50011 to ICEVchInD50019)	/	/	ERR12252310	PRJEB68309	133.9	100	This study
CNRVC220064	2022-08-08	None (consumption of imported food from Cameroon)	Yes	Vibrio cholerae O1	Ogawa	ST69	O1	A266G	ctxB7	Wild type (inferred Ogawa)	3	AFR12	/	/	/	/	dfrA1	S83I	S85L	Wild type	C505T (R169C)	C13T (Q5-to-Stop)	ICEVchInd5 (with deletion from ICEVchInd50011 to ICEVchInD50019)	/	/	ERR12252311	PRJEB68309	142.8	100	This study
SRR25434472	2022-04-07	Bangladesh	Yes	Vibrio cholerae O1		ST69	O1	A266G	ctxB7	ISVch4:: nt 327-328 (inferred Inaba)	3	BD1.2	strA	strB	floR	sul2	dfrA1	S83I	S85L	G265A	C505T (R169C)	C13T (Q5-to-Stop)	ICEVchInd5	/	/	SRR25434472	PRJNA438219	74.3	99.9	This study
SRR25430923	2022-04-13	Bangladesh	Yes	Vibrio cholerae O1		ST69	O1	A266G	ctxB7	ISVch4:: nt 327-328 (inferred Inaba)	3	BD1.2	strA	strB	floR	sul2	dfrA1	S83I	S85L	G265A	C505T (R169C)	C13T (Q5-to-Stop)	ICEVchInd5	/	/	SRR25430923	PRJNA438219	86.8	99.9	This study
SRR25434422	2022-04-14	Pakistan	Yes	Vibrio cholerae O1		ST69	O1	A266G	ctxB7	Wild type (inferred Ogawa)	3	Pre-AFR15	strA	strB	floR	sul2	dfrA1	S83I	S85L	G265A	C505T (R169C)	C13T (Q5-to-Stop)	ICEVchInd5	/	/	SRR25434422	PRJNA438219	46.7	99.9	This study
SRR25434421	2022-04-20	Middle East	No (genome contamination)																							SRR25434421	PRJNA438219		89	This study
SRR25434423	2022-04-20	Pakistan	Yes	Vibrio cholerae O1		ST69	O1	A266G	ctxB7	Wild type (inferred Ogawa)	3	Pre-AFR15	/	/	/	/	dfrA1	S83I	S85L	G265A	C505T (R169C)	C13T (Q5-to-Stop)	ICEVchInd5 (with deletion from ICEVchInd50011 to ICEVchInD50019)	/	/	SRR25434423	PRJNA438219	82.9	99.9	This study
SRR25431050	2022-04-21	Bangladesh	Yes	Vibrio cholerae O1		ST69	O1	A266G	ctxB7	ISVch4:: nt 327-328 (inferred Inaba)	3	BD1.2	strA	strB	floR	sul2	dfrA1	S83I	S85L	G265A	C505T (R169C)	C13T (Q5-to-Stop)	ICEVchInd5	/	/	SRR25431050	PRJNA438219	148.4	99.9	This study
SRR25430852	2022-05-23	Pakistan	Yes	Vibrio cholerae O1		ST69	O1	A266G	ctxB7	Wild type (inferred Ogawa)	3	Pre-AFR15	strA	strB	floR	sul2	dfrA1	S83I	S85L	G265A	C505T (R169C)	C13T (Q5-to-Stop)	ICEVchInd5	/	/	SRR25430852	PRJNA438219	123.1	99.9	This study
SRR25430847	2022-06-16	Unknown	No (genome contamination)																							SRR25430847	PRJNA438219		70.4	This study
SRR25430856	2022-06-17	Pakistan	Yes	Vibrio cholerae O1		ST69	O1	A266G	ctxB7	Wild type (inferred Ogawa)	3	Pre-AFR15	/	/	/	/	dfrA1	S83I	S85L	G265A	C505T (R169C)	C13T (Q5-to-Stop)	ICEVchInd5 (with deletion from ICEVchInd50011 to ICEVchInD50019)	/	/	SRR25430856	PRJNA438219	65.4	99.9	This study
SRR25430831	2022-06-20	Iraq	Yes	Vibrio cholerae O1		ST69	O1	A266G	ctxB7	Wild type (inferred Ogawa)	3	Pre-AFR15	/	/	/	/	dfrA1	S83I	S85L	G265A	C505T (R169C)	C13T (Q5-to-Stop)	ICEVchInd5 (with deletion from ICEVchInd50011 to ICEVchInD50019)	/	/	SRR25430831	PRJNA438219	36	99.9	This study
SRR25434424	2022-06-21	India	Yes	Vibrio cholerae O1		ST69	O1	A266G	ctxB7	Wild type (inferred Ogawa)	3	Pre-AFR15	strA	strB	floR	sul2	dfrA1	S83I	S85L	G265A	C505T (R169C)	C13T (Q5-to-Stop)	ICEVchInd5	/	/	SRR25434424	PRJNA438219	96.9	99.9	This study
SRR25430835	2022-08-17	Pakistan	Yes	Vibrio cholerae O1		ST69	O1	A266G	ctxB7	Wild type (inferred Ogawa)	3	Pre-AFR15	strA	strB	floR	sul2	dfrA1	S83I	S85L	G265A	C505T (R169C)	C13T (Q5-to-Stop)	ICEVchInd5	/	/	SRR25430835	PRJNA438219	193.8	100	This study
SRR25430921	2022-08-19	Iran	Yes	Vibrio cholerae O1		ST69	O1	A266G	ctxB7	Wild type (inferred Ogawa)	3	Pre-AFR15	/	/	/	/	dfrA1	S83I	S85L	G265A	C505T (R169C)	C13T (Q5-to-Stop)	ICEVchInd5 (with deletion from ICEVchInd50011 to ICEVchInD50019)	/	/	SRR25430921	PRJNA438219	88.2	100	This study
SRR25431038	2022-08-24	Pakistan	Yes	Vibrio cholerae O1		ST69	O1	A266G	ctxB7	Wild type (inferred Ogawa)	3	Pre-AFR15	/	/	/	/	dfrA1	S83I	S85L	G265A	C505T (R169C)	C13T (Q5-to-Stop)	ICEVchInd5 (with deletion from ICEVchInd50011 to ICEVchInD50019)	/	/	SRR25431038	PRJNA438219	114.2	100	This study
SRR25430858	2022-08-30	Unknown	Yes	Vibrio cholerae O1		ST69	O1	A266G	ctxB7	Wild type (inferred Ogawa)	3	Pre-AFR15	/	/	/	/	dfrA1	S83I	S85L	G265A	C505T (R169C)	C13T (Q5-to-Stop)	ICEVchInd5 (with deletion from ICEVchInd50011 to ICEVchInD50019)	/	/	SRR25430858	PRJNA438219	83.1	100	This study
SRR25430833	2022-09-01	Afghanistan	Yes	Vibrio cholerae O1		ST69	O1	A266G	ctxB7	Wild type (inferred Ogawa)	3	Pre-AFR15	/	/	/	/	dfrA1	S83I	S85L	G265A	C505T (R169C)	C13T (Q5-to-Stop)	ICEVchInd5 (with deletion from ICEVchInd50011 to ICEVchInD50019)	/	/	SRR25430833	PRJNA438219	49.1	100	This study
SRR25430849	2022-09-01	Unknown	Yes	Vibrio cholerae O1		ST69	O1	A266G	ctxB7	Wild type (inferred Ogawa)	3	Pre-AFR15	/	/	/	/	dfrA1	S83I	S85L	G265A	C505T (R169C)	C13T (Q5-to-Stop)	ICEVchInd5 (with deletion from ICEVchInd50011 to ICEVchInD50019)	/	/	SRR25430849	PRJNA438219	100.3	100	This study
SRR25430848	2022-09-01	Bangladesh	No (genome contamination)																							SRR25430848	PRJNA438219		61.5	This study
SRR25430883	2022-09-08	Unknown	Yes	Vibrio cholerae O1		ST69	O1	A266G	ctxB7	Wild type (inferred Ogawa)	3	Pre-AFR15	/	/	/	/	dfrA1	S83I	S85L	G265A	C505T (R169C)	C13T (Q5-to-Stop)	ICEVchInd5 (with deletion from ICEVchInd50011 to ICEVchInD50019)	/	/	SRR25430883	PRJNA438219	206.8	100	This study
SRR25431053	2022-09-13	Pakistan	Yes	Vibrio cholerae O1		ST69	O1	A266G	ctxB7	Wild type (inferred Ogawa)	3	Pre-AFR15	strA	strB	floR	sul2	dfrA1	S83I	S85L	G265A	C505T (R169C)	C13T (Q5-to-Stop)	ICEVchInd5	/	/	SRR25431053	PRJNA438219	195.4	100	This study
SRR25431052	2022-09-27	Unknown	Yes	Vibrio cholerae O1		ST69	O1	Wild type	ctxB1	Wild type (inferred Ogawa)	2		/	/	/	/	/	Wild type	Wild type	Wild type	C505T (R169C)	C13T (Q5-to-Stop)	/	/	/	SRR25431052	PRJNA438219	187.1	99.7	This study
SRR25431051	2022-11-28	Unknown	Yes	Vibrio cholerae O1		ST69	O1	A266G	ctxB7	Wild type (inferred Ogawa)	3	Pre-AFR15	strA	strB	floR	sul2	dfrA1	S83I	S85L	G265A	C505T (R169C)	C13T (Q5-to-Stop)	ICEVchInd5	/	/	SRR25431051	PRJNA438219	194.6	99.9	This study
No2022-1	22/06/2022*	Pakistan	Yes	Vibrio cholerae O1		ST69	O1	A266G	ctxB7	Wild type (inferred Ogawa)	3	Pre-AFR15	strA	strB	floR	sul2	dfrA1	S83I	S85L	G265A	C505T (R169C)	C13T (Q5-to-Stop)	ICEVchInd5	/	/	ERR12264642	PRJEB69478	51.1	99.9	This study
No2022-2	20/06/2022*	Iraq	Yes	Vibrio cholerae O1		ST69	O1	A266G	ctxB7	Wild type (inferred Ogawa)	3	Pre-AFR15	/	/	/	/	dfrA1	S83I	S85L	G265A	C505T (R169C)	C13T (Q5-to-Stop)	ICEVchInd5 (with deletion from ICEVchInd50011 to ICEVchInD50019)	/	/	ERR12264643	PRJEB69478	57.9	99.9	This study
No2022-3	18/12/2022*	Philippines	Yes	Vibrio cholerae O1		ST69	O1	Wild type	ctxB1	Wild type (inferred Ogawa)	2		/	/	/	/	/	Wild type	Wild type	Wild type	C505T (R169C)	C13T (Q5-to-Stop)	/	/	/	ERR12264644	PRJEB69478	58.9	99.4	This study
Vib826	2022-06-23	Iraq	Yes	Vibrio cholerae O1	Ogawa	ST69	O1	A266G	ctxB7	Not interpretable (low coverage)	3	Pre-AFR15	/	/	/	/	dfrA1	S83I	S85L	G265A	C505T (R169C)	C13T (Q5-to-Stop)	ICEVchInd5 (with deletion from ICEVchInd50011 to ICEVchInD50019)	/	/	SRR26802396	PRJNA1039598	162.1	99.9	This study
Vib827	2022-06-30	Iraq	Yes	Vibrio cholerae O1	Ogawa	ST69	O1	A266G	ctxB7	Wild type (inferred Ogawa)	3	Pre-AFR15	/	/	/	/	dfrA1	S83I	S85L	G265A	C505T (R169C)	C13T (Q5-to-Stop)	ICEVchInd5 (with deletion from ICEVchInd50011 to ICEVchInD50019)	/	/	SRR26802395	PRJNA1039598	209.7	99.9	This study
Vib835	2022-08-11	Iraq	Yes	Vibrio cholerae O1	Ogawa	ST69	O1	A266G	ctxB7	Wild type (inferred Ogawa)	3	Pre-AFR15	/	/	/	/	dfrA1	S83I	S85L	G265A	C505T (R169C)	C13T (Q5-to-Stop)	ICEVchInd5 (with deletion from ICEVchInd50011 to ICEVchInD50019)	/	/	SRR26802394	PRJNA1039598	144.6	99.9	This study
Vib838	2022-09-02	Iraq	Yes	Vibrio cholerae O1	Ogawa	ST69	O1	A266G	ctxB7	Wild type (inferred Ogawa)	3	Pre-AFR15	/	/	/	/	dfrA1	S83I	S85L	G265A	C505T (R169C)	C13T (Q5-to-Stop)	ICEVchInd5 (with deletion from ICEVchInd50011 to ICEVchInD50019)	/	/	SRR26802393	PRJNA1039598	155.5	99.9	This study
Vib842	2022-09-16	Iraq	Yes	Vibrio cholerae O1	Ogawa	ST69	O1	A266G	ctxB7	Wild type (inferred Ogawa)	3	Pre-AFR15	/	/	/	/	dfrA1	S83I	S85L	G265A	C505T (R169C)	C13T (Q5-to-Stop)	ICEVchInd5 (with deletion from ICEVchInd50011 to ICEVchInD50019)	/	/	SRR26802392	PRJNA1039598	128.6	99.9	This study
Vib849	2022-09-28	Iraq	Yes	Vibrio cholerae O1	Ogawa	ST69	O1	A266G	ctxB7	Wild type (inferred Ogawa)	3	Pre-AFR15	/	/	/	/	dfrA1	S83I	S85L	G265A	C505T (R169C)	C13T (Q5-to-Stop)	ICEVchInd5 (with deletion from ICEVchInd50011 to ICEVchInD50019)	/	/	SRR26802391	PRJNA1039598	139.1	99.9	This study
*Sampling date instead of isolation date
**according to GenBank accession no. GQ463142

## Sheet: Table 2
Supplementary Table 2: Accession numbers of the 1,498 Vibrio cholerae genomes used for the phylogenetic analysis
Tre order	Name	Country/area	Continent/region	Year	Genome coverage (X)	Reference	Short read accession nos	Complete or draft genomes
1	A6	Indonesia	Asia	1957		Mutreja et al. Nature 2011	ERR025382
2	6312-CDC	Indonesia	Asia	1961		Didelot et al. PLoS Genet 2015	ERR576980
3	6311-CDC	Indonesia	Asia	1961		Didelot et al. PLoS Genet 2015	ERR576981
4	A18	India	Asia	1977		Mutreja et al. Nature 2011	ERR025384
5	D118-CDC	China	Asia	1961		Didelot et al. PLoS Genet 2015	ERR576972
6	2921-CDC	China	Asia	1962		Didelot et al. PLoS Genet 2015	ERR579055
7	63244-CDC	China	Asia	1963		Didelot et al. PLoS Genet 2015	ERR576979
8	2881-CDC	China	Asia	1961		Didelot et al. PLoS Genet 2015	ERR579058
9	2894-CDC	China	Asia	1961		Didelot et al. PLoS Genet 2015	ERR579057
10	2865-CDC	China	Asia	1961		Didelot et al. PLoS Genet 2015	ERR579060
11	2981-CDC	China	Asia	1965		Didelot et al. PLoS Genet 2015	ERR579053
12	CNRVC960976	New Guinea	Oceania	1962		Weill et al. Science 2017	ERR1879629
13	CNRVC930027	Egypt	Africa	1966		Weill et al. Science 2017	ERR976397
14	CNRVC940044	Philippines	Asia	1963		Weill et al. Science 2017	ERR1879573
15	2873-CDC	China	Asia	1961		Didelot et al. PLoS Genet 2015	ERR579059
16	GD196110-CDC	China	Asia	1961		Didelot et al. PLoS Genet 2015	ERR576971
17	2744-CDC	China	Asia	1962		Didelot et al. PLoS Genet 2015	ERR579066
18	CNRVC930061	China	Asia	1961		Weill et al. Science 2017	ERR1879565
19	CNRVC930060	Philippines	Asia	1961		Weill et al. Science 2017	ERR1879564
20	2914-CDC	China	Asia	1966		Didelot et al. PLoS Genet 2015	ERR579056
21	3075-CDC	China	Asia	1974		Didelot et al. PLoS Genet 2015	ERR579050
22	CNRVC950218	Philippines	Asia	1973		Weill et al. Science 2017	ERR1879584
23	3289-CDC	China	Asia	1978		Didelot et al. PLoS Genet 2015	ERR577143
24	2308-CDC	China	Asia	1978		Didelot et al. PLoS Genet 2015	ERR579074
25	2957-CDC	China	Asia	1964		Didelot et al. PLoS Genet 2015	ERR579054
26	2783-CDC	China	Asia	1964		Didelot et al. PLoS Genet 2015	ERR579063
27	CNRVC930036	India	Asia	1962		Weill et al. Science 2017	ERR1879562
28	CNRVC930066	India	Asia	1964		Weill et al. Science 2017	ERR1879566
29	CNRVC950100	Malaysia	Asia	1973		Weill et al. Science 2017	ERR1879580
30	CNRVC950641	Myanmar	Asia	1972		Weill et al. Science 2017	ERR1879587
31	CNRVC930029	Myanmar	Asia	1971		Weill et al. Science 2017	ERR1879559
32	6310-CDC	Indonesia	Asia	1961		Didelot et al. PLoS Genet 2015	ERR576982
33	CNRVC961077	Thailand	Asia	1963		Weill et al. Science 2017	ERR1879633
34	3014-CDC	China	Asia	1969		Didelot et al. PLoS Genet 2015	ERR579052
35	CNRVC961129	Viet Nam	Asia	1964		Weill et al. Science 2017	ERR1879634
36	CNRVC930067	Cambodia	Asia	1963		Weill et al. Science 2017	ERR1879567
37	CNRVC950161	Viet Nam	Asia	1966		Weill et al. Science 2017	ERR1879581
38	CNRVC950172	Viet Nam	Asia	1969		Weill et al. Science 2017	ERR1879583
39	CNRVC950165	Viet Nam	Asia	1968		Weill et al. Science 2017	ERR1879582
40	642345-CDC	China	Asia	1964		Benamrouche et al. Emerg Infect Dis 2022	ERR7135491
41	CNRVC960800	Iran	Middle East	1965		Weill et al. Science 2017	ERR1879604
42	CNRVC960778	Iraq	Middle East	1966		Weill et al. Science 2017	ERR1879602
43	CNRVC960768	Iraq	Middle East	1966		Weill et al. Science 2017	ERR1879601
44	CNRVC961005	Pakistan	Asia	1964		Weill et al. Science 2017	ERR1879630
45	CNRVC960799	Iran	Middle East	1965		Weill et al. Science 2017	ERR1879603
46	CNRVC930076	Iran	Middle East	1965		Weill et al. Science 2017	ERR1879568
47	CNRVC960842	Iran	Middle East	1965		Weill et al. Science 2017	ERR1879605
48	CNRVC960871	Iran	Middle East	1965		Weill et al. Science 2017	ERR1879606
49	CNRVC960872	Iran	Middle East	1965		Weill et al. Science 2017	ERR1879607
50	THSTI_GP160bis	India	Asia	1980		Weill et al. Science 2017	ERR1880816
51	3304-CDC	China	Asia	1979		Didelot et al. PLoS Genet 2015	ERR577142
52	3538-CDC	China	Asia	1981		Didelot et al. PLoS Genet 2015	ERR577140
53	CNRVC930171	Cote d'Ivoire	Africa	1984		Weill et al. Science 2017	ERR976411
54	CNRVC140134	Portugal	Europe	1971		Weill et al. Science 2017	ERR976505
55	CNRVC930033	Israel	Middle East	1970		Weill et al. Science 2017	ERR1879561
56	CNRVC930044	Lebanon	Middle East	1970		Weill et al. Science 2017	ERR1879563
57	CNRVC150131	Ukraine	Europe	1970		Weill et al. Science 2017	ERR1878613
58	CNRVC961018	Slovakia	Europe	1970		Weill et al. Science 2017	ERR1879632
59	CNRVC930030	Slovakia	Europe	1970		Weill et al. Science 2017	ERR1879560
60	CNRVC961017	Slovakia	Europe	1970		Weill et al. Science 2017	ERR1879631
61	A4	Unknown	Unknown	1973		Mutreja et al. Nature 2011	ERR025380
62	CNRVC960627	Ghana	Africa	1970		Weill et al. Science 2017	ERR976465
63	CNRVC930037	SierraLeone	Africa	1970		Weill et al. Science 2017	ERR976398
64	CNRVC150244	Italy	Europe	1973		Weill et al. Science 2017	ERR1879541
65	RKI-ZBS2-CH8	Spain	Europe	1971		Weill et al. Science 2017	ERR1880796
66	CNRVC950543	Comoros	Africa	1975		Weill et al. Science 2017	ERR976453
67	CNRVC950535	Comoros	Africa	1975		Weill et al. Science 2017	ERR976451
68	CNRVC950540	Comoros	Africa	1975		Weill et al. Science 2017	ERR976452
69	CNRVC950466	Morocco	Africa	1972		Weill et al. Science 2017	ERR976446
70	CNRVC150228	Tunisia	Africa	1973		Weill et al. Science 2017	ERR1879436
71	CNRVC950250	Italy	Europe	1974		Weill et al. Science 2017	ERR1879585
72	CNRVC950376	Tunisia	Africa	1974		Weill et al. Science 2017	ERR976441
73	CNRVC950468	Morocco	Africa	1972		Weill et al. Science 2017	ERR976447
74	CNRVC950498	Morocco	Africa	1972		Weill et al. Science 2017	ERR976450
75	CNRVC930127	Guinea	Africa	1970		Weill et al. Science 2017	ERR976403
76	CNRVC950521	Algeria	Africa	1975		Oprea et al. Nat Commun 2020	ERR4175477
77	CNRVC950418	France	Europe	1974		Weill et al. Science 2017	ERR976444
78	CNRVC930166	Algeria	Africa	1975		Weill et al. Science 2017	ERR976406
79	CNRVC070112	Algeria	Africa	1981		Benamrouche et al. Emerg Infect Dis 2022	ERR7139723
80	CNRVC070110	Algeria	Africa	1980		Benamrouche et al. Emerg Infect Dis 2022	ERR7139722
81	CNRVC950534	Algeria	Africa	1975		Oprea et al. Nat Commun 2020	ERR4175473
82	CNRVC950520	Algeria	Africa	1975		Oprea et al. Nat Commun 2020	ERR4175478
83	CNRVC140136	Portugal	Europe	1971		Weill et al. Science 2017	ERR976507
84	CNRVC960635	Guinea	Africa	1970		Weill et al. Science 2017	ERR976467
85	CNRVC960629	Guinea	Africa	1970		Weill et al. Science 2017	ERR976466
86	12_1970	Israel	Middle East	1970		Weill et al. Science 2017	ERR042749
87	CNRVC960951	Libya	Africa	1970		Weill et al. Science 2017	ERR976471
88	CNRVC950487	Morocco	Africa	1972		Weill et al. Science 2017	ERR976449
89	CNRVC140135	Portugal	Europe	1971		Weill et al. Science 2017	ERR976506
90	CNRVC960949	Libya	Africa	1970		Weill et al. Science 2017	ERR976470
91	CNRVC950559	Tunisia	Africa	1971		Weill et al. Science 2017	ERR976455
92	CNRVC950558	Tunisia	Africa	1971		Weill et al. Science 2017	ERR976454
93	CNRVC930167	Algeria	Africa	1974		Weill et al. Science 2017	ERR976407
94	CNRVC950431	Morocco	Africa	1974		Weill et al. Science 2017	ERR976445
95	CNRVC960922	Lebanon	Middle East	1970		Weill et al. Science 2017	ERR1879628
96	1_1970	Israel	Middle East	1970		Weill et al. Science 2017	ERR042745
97	CNRVC961014	SierraLeone	Africa	1970		Weill et al. Science 2017	ERR976475
98	CNRVC950476	Morocco	Africa	1972		Weill et al. Science 2017	ERR976448
99	CNRVC960928	Liberia	Africa	1970		Weill et al. Science 2017	ERR976468
100	CNRVC960946	Liberia	Africa	1970		Weill et al. Science 2017	ERR976469
101	CNRVC950569	Angola	Africa	1970		Weill et al. Science 2017	ERR976457
102	CNRVC950568	Angola	Africa	1970		Weill et al. Science 2017	ERR976456
103	RKI-ZBS2-CH19	Angola	Africa	1972		Weill et al. Science 2017	ERR1880793
104	CNRVC140137	Portugal	Europe	1974		Weill et al. Science 2017	ERR976508
105	CNRVC140139	Portugal	Europe	1974		Weill et al. Science 2017	ERR976510
106	NICD_69147	Republic of South Africa	Africa	1980		Weill et al. Science 2017	ERR1880786
107	NICD_69175	Republic of South Africa	Africa	1980		Weill et al. Science 2017	ERR1880792
108	NICD_69173	Republic of South Africa	Africa	1980		Weill et al. Science 2017	ERR1880791
109	CNRVC900123	Malawi	Africa	1990		Weill et al. Science 2017	ERR976393
110	CNRVC900105	Angola	Africa	1990		Weill et al. Science 2017	ERR976391
111	CNRVC920194	Angola	Africa	1990		Weill et al. Science 2017	ERR976396
112	CNRVC900117	Malawi	Africa	1990		Weill et al. Science 2017	ERR976392
113	CNRVC920170	Malawi	Africa	1989		Weill et al. Science 2017	ERR976394
114	CNRVC920049	Malawi	Africa	1992		Weill et al. Science 2017	ERR976523
115	CNRVC900125	Mozambique	Africa	1990		Weill et al. Science 2017	ERR1879547
116	A152	Mozambique	Africa	1991		Mutreja et al. Nature 2011	ERR018152
117	C8178	Mozambique	Africa	1992		Weill et al. Science 2017	ERR1877616
118	A154	Mozambique	Africa	1991		Mutreja et al. Nature 2011	ERR018151
119	A155	Mozambique	Africa	1991		Mutreja et al. Nature 2011	ERR018150
120	CNRVC950235	Nigeria	Africa	1970		Weill et al. Science 2017	ERR976431
121	CNRVC950238	Nigeria	Africa	1970		Weill et al. Science 2017	ERR976432
122	CNRVC950087	Chad	Africa	1972		Weill et al. Science 2017	ERR976416
123	CNRVC950142	Cameroon	Africa	1970		Weill et al. Science 2017	ERR976423
124	CNRVC950140	Cameroon	Africa	1970		Weill et al. Science 2017	ERR976421
125	CNRVC930046	Chad	Africa	1971		Weill et al. Science 2017	ERR976401
126	CNRVC950040	Chad	Africa	1972		Weill et al. Science 2017	ERR976415
127	CNRVC930079	France	Europe	1970		Weill et al. Science 2017	ERR1879569
128	CNRVC950105	BurkinaFaso	Africa	1974		Weill et al. Science 2017	ERR976418
129	CNRVC950343	Senegal	Africa	1972		Weill et al. Science 2017	ERR976435
130	CNRVC950345	Senegal	Africa	1971		Weill et al. Science 2017	ERR976436
131	CNRVC950340	Senegal	Africa	1974		Weill et al. Science 2017	ERR1879586
132	CNRVC950326	Senegal	Africa	1974		Weill et al. Science 2017	ERR976434
133	CNRVC950253	Senegal	Africa	1973		Weill et al. Science 2017	ERR976433
134	CNRVC950224	Ghana	Africa	1971		Weill et al. Science 2017	ERR976430
135	CNRVC960575	Benin	Africa	1970		Weill et al. Science 2017	ERR976459
136	CNRVC960579	Benin	Africa	1970		Weill et al. Science 2017	ERR976460
137	CNRVC960623	Ghana	Africa	1970		Weill et al. Science 2017	ERR976464
138	CNRVC950223	Ghana	Africa	1971		Weill et al. Science 2017	ERR976429
139	THSTI_GP106bis	Germany	Europe	1975		Weill et al. Science 2017	ERR1880815
140	CNRVC930075	Mali	Africa	1970		Weill et al. Science 2017	ERR976402
141	CNRVC950182	Cote d'Ivoire	Africa	1973		Weill et al. Science 2017	ERR976425
142	CNRVC960552	Cote d'Ivoire	Africa	1970		Weill et al. Science 2017	ERR976458
143	CNRVC960959	Niger	Africa	1970		Weill et al. Science 2017	ERR976473
144	CNRVC960952	Mali	Africa	1970		Weill et al. Science 2017	ERR976472
145	CNRVC960971	Niger	Africa	1970		Weill et al. Science 2017	ERR976474
146	CNRVC950203	Cote d'Ivoire	Africa	1970		Weill et al. Science 2017	ERR976428
147	CNRVC950189	Cote d'Ivoire	Africa	1973		Weill et al. Science 2017	ERR976426
148	CNRVC950191	Cote d'Ivoire	Africa	1973		Weill et al. Science 2017	ERR976427
149	CNRVC950106	BurkinaFaso	Africa	1974		Weill et al. Science 2017	ERR976419
150	CNRVC950396	BurkinaFaso	Africa	1974		Weill et al. Science 2017	ERR976442
151	CNRVC950405	BurkinaFaso	Africa	1974		Weill et al. Science 2017	ERR976443
152	CNRVC930042	Cameroon	Africa	1970		Weill et al. Science 2017	ERR976400
153	CNRVC950141	Cameroon	Africa	1970		Weill et al. Science 2017	ERR976422
154	CNRVC950143	Cameroon	Africa	1970		Weill et al. Science 2017	ERR976424
155	CNRVC950138	Cameroon	Africa	1970		Weill et al. Science 2017	ERR976420
156	CNRVC950360	Chad	Africa	1974		Weill et al. Science 2017	ERR976438
157	CNRVC950358	Chad	Africa	1974		Weill et al. Science 2017	ERR976437
158	CNRVC950366	Chad	Africa	1974		Weill et al. Science 2017	ERR976440
159	CNRVC950364	Chad	Africa	1972		Weill et al. Science 2017	ERR976439
160	CNRVC930187	Algeria	Africa	1982		Weill et al. Science 2017	ERR976413
161	CNRVC150229	Tunisia	Africa	1981		Weill et al. Science 2017	ERR1879437
162	CNRVC070113	Algeria	Africa	1981		Benamrouche et al. Emerg Infect Dis 2022	ERR7139724
163	CNRVC070108	Algeria	Africa	1980		Benamrouche et al. Emerg Infect Dis 2022	ERR7139721
164	CNRVC150217	Ghana-Nigeria	Africa	1982		Weill et al. Science 2017	ERR1879391
165	CNRVC980046	Benin	Africa	1985		Weill et al. Science 2017	ERR976483
166	F135	Cameroon	Africa	1993		Weill et al. Science 2017	ERR1879651
167	CNRVC930168	Algeria	Africa	1982		Weill et al. Science 2017	ERR976408
168	CNRVC930164	Algeria	Africa	1983		Weill et al. Science 2017	ERR976405
169	863-CDC	Mauritania	Africa	1986		Didelot et al. PLoS Genet 2015	ERR576978
170	CNRVC980043	Mali	Africa	1985		Weill et al. Science 2017	ERR976481
171	CNRVC980041	Mali	Africa	1984		Weill et al. Science 2017	ERR976480
172	CNRVC980040	BurkinaFaso	Africa	1984		Weill et al. Science 2017	ERR976479
173	CNRVC980049	BurkinaFaso	Africa	1984		Weill et al. Science 2017	ERR976486
174	CNRVC980048	BurkinaFaso	Africa	1984		Weill et al. Science 2017	ERR976485
175	CNRVC140132	Angola	Africa	1988		Weill et al. Science 2017	ERR976503
176	CNRVC140129	Angola	Africa	1988		Weill et al. Science 2017	ERR976500
177	A5	Angola	Africa	1989		Mutreja et al. Nature 2011	ERR025381
178	CNRVC920176	SaoTome	Africa	1989		Weill et al. Science 2017	ERR1879552
179	SaoTome21	SaoTome	Africa	1989		Weill et al. Science 2017	ERR1880798
180	CNRVC140131	Angola	Africa	1988		Weill et al. Science 2017	ERR976502
181	CNRVC140127	Angola	Africa	1988		Weill et al. Science 2017	ERR976498
182	CNRVC140128	Angola	Africa	1988		Weill et al. Science 2017	ERR976499
183	CNRVC140130	Angola	Africa	1988		Weill et al. Science 2017	ERR976501
184	CNRVC920027	Angola	Africa	1992		Weill et al. Science 2017	ERR976522
185	CNRVC950007	Angola	Africa	1995		Weill et al. Science 2017	ERR998665
186	CNRVC950002	Angola	Africa	1995		Weill et al. Science 2017	ERR998664
187	CNRVC940011	Angola	Africa	1994		Weill et al. Science 2017	ERR976532
188	CNRVC940012	Angola	Africa	1994		Weill et al. Science 2017	ERR976533
189	CNRVC150245	Cote d'Ivoire	Africa	1988		Weill et al. Science 2017	ERR1879542
190	CNRVC150227	Cote d'Ivoire	Africa	1988		Weill et al. Science 2017	ERR1879435
191	CNRVC140140	Cote d'Ivoire	Africa	1988		Weill et al. Science 2017	ERR976511
192	CNRVC150231	Cote d'Ivoire	Africa	1988		Weill et al. Science 2017	ERR1879535
193	CNRVC140141	Cote d'Ivoire	Africa	1988		Weill et al. Science 2017	ERR976512
194	CNRVC150210	Cote d'Ivoire	Africa	1988		Weill et al. Science 2017	ERR1879384
195	C6706-CDC	Peru	America	1991		Didelot et al. PLoS Genet 2015	ERR576973
196	V01-CDC	Chile	America	1991		Didelot et al. PLoS Genet 2015	ERR576950
197	688	Mexico	America	2006		Domman et al. Science 2017	ERR108537
198	CNRVC140121	Brazil	America	1991		Domman et al. Science 2017	ERR976492
199	CNRVC950014	Ecuador	America	1995		Domman et al. Science 2017	ERR1879579
200	A184	Colombia	America	1992		Mutreja et al. Nature 2011	ERR018146
201	CNRVC140118	Brazil	America	1991		Domman et al. Science 2017	ERR976489
202	A180	Colombia	America	1992		Mutreja et al. Nature 2011	ERR018148
203	A177	Colombia	America	1992		Mutreja et al. Nature 2011	ERR018149
204	A32	Peru	America	1991		Mutreja et al. Nature 2011	ERR025390
205	A29	Peru	America	1991		Mutreja et al. Nature 2011	ERR025388
206	A185	Colombia	America	1992		Mutreja et al. Nature 2011	ERR018156
207	A31	Peru	America	1991		Mutreja et al. Nature 2011	ERR025389
208	A27	Peru	America	1991		Mutreja et al. Nature 2011	ERR025378
209	C8799	Uganda	Africa	1992		Weill et al. Science 2017	ERR1877636
210	F4170	Nigeria	Africa	1997		Weill et al. Science 2017	ERR1879657
211	C8798	Uganda	Africa	1992		Weill et al. Science 2017	ERR1877619
212	X190-CDC	Peru	America	1991		Didelot et al. PLoS Genet 2015	ERR580006
213	A201	Argentina	America	1992		Mutreja et al. Nature 2011	ERR018167
214	A232	Mexico	America	1991		Mutreja et al. Nature 2011	ERR018159
215	A231	Mexico	America	1991		Mutreja et al. Nature 2011	ERR018161
216	A200	Argentina	America	1992		Mutreja et al. Nature 2011	ERR018168
217	A193	Bolivia	America	1992		Mutreja et al. Nature 2011	ERR018160
218	A186	Argentina	America	1992		Mutreja et al. Nature 2011	ERR018158
219	CNRVC140122	Brazil	America	1992		Domman et al. Science 2017	ERR976493
220	CNRVC930025	FrenchGuiana	America	1993		Domman et al. Science 2017	ERR1879554
221	CNRVC940183	FrenchGuiana	America	1994		Domman et al. Science 2017	ERR1879578
222	CNRVC140126	Bolivia	America	1991		Domman et al. Science 2017	ERR976497
223	CNRVC140117	Bolivia	America	1991		Domman et al. Science 2017	ERR976488
224	CNRVC140125	Bolivia	America	1992		Domman et al. Science 2017	ERR976496
225	CNRVC140123	Bolivia	America	1992		Domman et al. Science 2017	ERR976494
226	A316	Argentina	America	1993		Mutreja et al. Nature 2011	ERR018181
227	CNRVC140124	Bolivia	America	1992		Domman et al. Science 2017	ERR976495
228	3024-CDC	China	Asia	1973		Didelot et al. PLoS Genet 2015	ERR579051
229	CNRVC960918	Jordan	Middle East	1970		Weill et al. Science 2017	ERR1879627
230	CNRVC150132	Ukraine	Europe	1974		Weill et al. Science 2017	ERR1878614
231	CNRVC930038	Ethiopia	Africa	1970		Weill et al. Science 2017	ERR976399
232	CNRVC960596	Ethiopia	Africa	1970		Weill et al. Science 2017	ERR976463
233	CNRVC960891	Israel	Middle East	1970		Weill et al. Science 2017	ERR1879624
234	CNRVC960899	Israel	Middle East	1970		Weill et al. Science 2017	ERR1879625
235	CNRVC960911	Israel	Middle East	1970		Weill et al. Science 2017	ERR1879626
236	4_1970	Israel	Middle East	1970		Weill et al. Science 2017	ERR042748
237	N16961	Bangladesh	Asia	1975		Heidelberg et al. Nature 2000		LT907989/LT907990
238	A19	Bangladesh	Asia	1971		Mutreja et al. Nature 2011	ERR025385
239	1551-CDC	China	Asia	1979		Didelot et al. PLoS Genet 2015	ERR579083
240	132-CDC	China	Asia	1978		Didelot et al. PLoS Genet 2015	ERR579087
241	3564-CDC	China	Asia	1982		Didelot et al. PLoS Genet 2015	ERR577139
242	3626-CDC	China	Asia	1983		Didelot et al. PLoS Genet 2015	ERR576995
243	2578-CDC	China	Asia	1985		Didelot et al. PLoS Genet 2015	ERR579919
244	2752-CDC	China	Asia	1981		Didelot et al. PLoS Genet 2015	ERR579065
245	3633-CDC	China	Asia	1984		Didelot et al. PLoS Genet 2015	ERR576988
246	1283-CDC	China	Asia	1984		Didelot et al. PLoS Genet 2015	ERR579088
247	2833-CDC	China	Asia	1979		Didelot et al. PLoS Genet 2015	ERR579062
248	3497-CDC	China	Asia	1980		Didelot et al. PLoS Genet 2015	ERR577141
249	3735-CDC	China	Asia	1988		Didelot et al. PLoS Genet 2015	ERR576987
250	2580-CDC	China	Asia	1989		Didelot et al. PLoS Genet 2015	ERR579070
251	3595-CDC	China	Asia	1983		Didelot et al. PLoS Genet 2015	ERR576996
252	2574-CDC	China	Asia	1980		Didelot et al. PLoS Genet 2015	ERR579072
253	GP152	India	Asia	1979		Mutreja et al. Nature 2011	ERR018188
254	3270-CDC	China	Asia	1977		Didelot et al. PLoS Genet 2015	ERR579049
255	A397	Bangladesh	Asia	1987		Mutreja et al. Nature 2011	ERR018176
256	A22	Bangladesh	Asia	1979		Mutreja et al. Nature 2011	ERR025386
257	CNRVC150216	Turkey	Middle East	1976		Weill et al. Science 2017	ERR1879390
258	CNRVC150214	Romania	Europe	1981		Weill et al. Science 2017	ERR1879388
259	RKI-ZBS2-CH99	Turkey	Middle East	1980		Weill et al. Science 2017	ERR1880797
260	CNRVC150218	Ethiopia	Africa	1985		Weill et al. Science 2017	ERR1879392
261	CNRVC150234	Somalia	Africa	1985		Weill et al. Science 2017	ERR1879536
262	CNRVC980044	Djibouti	Africa	1985		Weill et al. Science 2017	ERR976482
263	CNRVC980039	Djibouti	Africa	1985		Weill et al. Science 2017	ERR976478
264	GP60	India	Asia	1973		Mutreja et al. Nature 2011	ERR018186
265	GP143	Bahrein	Middle East	1978		Mutreja et al. Nature 2011	ERR018192
266	CNRVC150236	Somalia	Africa	1985		Weill et al. Science 2017	ERR1879537
267	RC9	Kenya	Africa	1985		Chun et al. Proc Natl Acad Sci USA 2009		ACHX00000000
268	CNRVC930170	Democratic Republic of the Congo	Africa	1984		Weill et al. Science 2017	ERR976410
269	CNRVC980050	Democratic Republic of the Congo	Africa	1984-1986		Weill et al. Science 2017	ERR976487
270	CNRVC980047	Democratic Republic of the Congo	Africa	1988		Weill et al. Science 2017	ERR976484
271	CNRVC930153	Democratic Republic of the Congo	Africa	1993		Weill et al. Science 2017	ERR976525
272	F5197	Zambia	Africa	1998		Weill et al. Science 2017	ERR1880764
273	F5198	Zambia	Africa	1998		Weill et al. Science 2017	ERR1880765
274	CNRVC910429	Democratic Republic of the Congo	Africa	1991		Weill et al. Science 2017	ERR976521
275	CNRVC930185	Democratic Republic of the Congo	Africa	1993		Weill et al. Science 2017	ERR976526
276	CNRVC930163	Democratic Republic of the Congo	Africa	1988		Weill et al. Science 2017	ERR976404
277	CNRVC920169	Democratic Republic of the Congo	Africa	1992		Weill et al. Science 2017	ERR976524
278	B9631	Rwanda	Africa	1998		Weill et al. Science 2017	ERR1877614
279	CNRVC940051	Rwanda	Africa	1988		Weill et al. Science 2017	ERR976414
280	B9632	Rwanda	Africa	1998		Weill et al. Science 2017	ERR1877615
281	CNRVC970056	Burundi	Africa	1997		Weill et al. Science 2017	ERR1879636
282	CNRVC960328	Rwanda	Africa	1996		Weill et al. Science 2017	ERR998721
283	CNRVC960329	Rwanda	Africa	1996		Weill et al. Science 2017	ERR998722
284	CNRVC940173	Democratic Republic of the Congo	Africa	1994		Weill et al. Science 2017	ERR998659
285	CNRVC940143	Democratic Republic of the Congo	Africa	1994		Weill et al. Science 2017	ERR976544
286	CNRVC960308	Democratic Republic of the Congo	Africa	1996		Weill et al. Science 2017	ERR998714
287	CNRVC960317	Rwanda	Africa	1996		Weill et al. Science 2017	ERR998716
288	CNRVC960312	Rwanda	Africa	1996		Weill et al. Science 2017	ERR998715
289	CNRVC960299	Rwanda	Africa	1996		Weill et al. Science 2017	ERR998713
290	CNRVC970058	Democratic Republic of the Congo	Africa	1997		Weill et al. Science 2017	ERR998733
291	CNRVC970007	Democratic Republic of the Congo	Africa	1997		Weill et al. Science 2017	ERR998724
292	CNRVC970004	Democratic Republic of the Congo	Africa	1997		Weill et al. Science 2017	ERR998723
293	C8465	Burundi	Africa	1992		Weill et al. Science 2017	ERR1877617
294	C8466	Burundi	Africa	1992		Weill et al. Science 2017	ERR1877618
295	CNRVC930409	Rwanda	Africa	1993		Weill et al. Science 2017	ERR976528
296	CNRVC930425	Burundi	Africa	1993		Weill et al. Science 2017	ERR976530
297	CNRVC930428	Tanzania	Africa	1993		Weill et al. Science 2017	ERR976531
298	CNRVC930417	Burundi	Africa	1993		Weill et al. Science 2017	ERR976529
299	CNRVC950693	Democratic Republic of the Congo	Africa	1995		Weill et al. Science 2017	ERR998667
300	CNRVC940131	Democratic Republic of the Congo	Africa	1994		Weill et al. Science 2017	ERR976540
301	CNRVC950746	Democratic Republic of the Congo	Africa	1995		Weill et al. Science 2017	ERR998681
302	CNRVC950695	Democratic Republic of the Congo	Africa	1995		Weill et al. Science 2017	ERR998669
303	CNRVC950694	Democratic Republic of the Congo	Africa	1995		Weill et al. Science 2017	ERR998668
304	F3835	Tanzania	Africa	1997		Weill et al. Science 2017	ERR1879655
305	CNRVC970064	Democratic Republic of the Congo	Africa	1997		Weill et al. Science 2017	ERR998734
306	CNRVC970174	Democratic Republic of the Congo	Africa	1997		Weill et al. Science 2017	ERR976548
307	CNRVC970176	Democratic Republic of the Congo	Africa	1997		Weill et al. Science 2017	ERR976550
308	F3403	Zambia/RepublicofSouthAfrica	Africa	1996		Weill et al. Science 2017	ERR1879654
309	F5097	Malawi	Africa	1997		Weill et al. Science 2017	ERR1880761
310	F5096	Malawi	Africa	1997		Weill et al. Science 2017	ERR1879658
311	177_3	Zambia	Africa	1997		Weill et al. Science 2017	ERR164759
312	20_3	Zambia	Africa	1997		Didelot et al. PLoS Genet 2015	ERR579313
313	280_2	Zambia	Africa	1996		Weill et al. Science 2017	ERR164757
314	354_2	Zambia	Africa	1996		Weill et al. Science 2017	ERR044794
315	F3397	Zambia/RepublicofSouthAfrica	Africa	1996		Weill et al. Science 2017	ERR1879653
316	329_2	Zambia	Africa	1996		Weill et al. Science 2017	ERR164758
317	330_2	Zambia	Africa	1997		Weill et al. Science 2017	ERR164760
318	GP140	Malaysia	Asia	1978		Mutreja et al. Nature 2011	ERR018193
319	CNRVC920171	Viet Nam	Asia	1983		Weill et al. Science 2017	ERR1879551
320	2757-CDC	China	Asia	1987		Didelot et al. PLoS Genet 2015	ERR579064
321	A245	Viet Nam	Asia	1989		Mutreja et al. Nature 2011	ERR018171
322	A241	Viet Nam	Asia	1989		Mutreja et al. Nature 2011	ERR018169
323	A10	Bangladesh	Asia	1979		Mutreja et al. Nature 2011	ERR025383
324	2710-CDC	China	Asia	1986		Didelot et al. PLoS Genet 2015	ERR579067
325	T21-CDC	Thailand	Asia	1990		Didelot et al. PLoS Genet 2015	ERR576970
326	CNRVC910040	Cambodia	Asia	1991		Weill et al. Science 2017	ERR1879548
327	A390	Bangladesh	Asia	1987		Mutreja et al. Nature 2011	ERR018177
328	PRL5	India	Asia	1980		Mutreja et al. Nature 2011	ERR018189
329	CNRVC930174	SriLanka	Asia	1981		Weill et al. Science 2017	ERR1879571
330	THSTI_V12	India	Asia	1989		Weill et al. Science 2017	ERR1880838
331	THSTI_V108	India	Asia	1990		Weill et al. Science 2017	ERR1880837
332	THSTI_V149	India	Asia	1990		Weill et al. Science 2017	ERR1880839
333	MO10	India	Asia	1992		Chun et al. Proc Natl Acad Sci USA 2009		AAKF03000000
334	A330	India	Asia	1993		Mutreja et al. Nature 2011	ERR018119
335	A383	Bangladesh	Asia	2002		Mutreja et al. Nature 2011	ERR018121
336	2848-CDC	China	Asia	1988		Didelot et al. PLoS Genet 2015	ERR579061
337	CNRVC150222	Romania	Europe	1987		Weill et al. Science 2017	ERR1879431
338	CNRVC150133	Russian Federation	Europe	1990		Weill et al. Science 2017	ERR1878615
339	CNRVC150134	Russian Federation	Europe	1990		Weill et al. Science 2017	ERR1878616
340	CNRVC150224	Romania	Europe	1990		Weill et al. Science 2017	ERR1879433
341	CNRVC910416	Kurdistan	Middle East	1991		Weill et al. Science 2017	ERR1879550
342	CNRVC910164	Turkey	Middle East	1991		Weill et al. Science 2017	ERR1879549
343	F1393	Djibouti	Africa	1993		Weill et al. Science 2017	ERR1879652
344	CNRVC930301	Djibouti	Africa	1993		Weill et al. Science 2017	ERR1879572
345	CNRVC010018	Djibouti	Africa	1994		Weill et al. Science 2017	ERR976599
346	CNRVC010017	Djibouti	Africa	1994		Weill et al. Science 2017	ERR976598
347	CNRVC960142	Sudan	Africa	1996		Weill et al. Science 2017	ERR1879595
348	CNRVC960276	Sudan	Africa	1996		Weill et al. Science 2017	ERR1879600
349	CNRVC010015	Djibouti	Africa	1994		Weill et al. Science 2017	ERR976597
350	CNRVC940066	Somalia	Africa	1994		Weill et al. Science 2017	ERR1879575
351	CNRVC150211	Kenya	Africa	1998		Weill et al. Science 2017	ERR1879385
352	CNRVC150251	Kenya	Africa	1998		Weill et al. Science 2017	ERR1879543
353	CNRVC150252	Kenya	Africa	1998		Weill et al. Science 2017	ERR1879544
354	CNRVC970175	Djibouti	Africa	1997		Weill et al. Science 2017	ERR976549
355	CNRVC150213	Ethiopia	Africa	1998		Weill et al. Science 2017	ERR1879387
356	CNRVC150254	Ethiopia	Africa	1998		Weill et al. Science 2017	ERR1879545
357	CNRVC970177	Djibouti	Africa	1997		Weill et al. Science 2017	ERR976551
358	CNRVC980158	Djibouti	Africa	1997		Weill et al. Science 2017	ERR976565
359	CNRVC970053	Somalia	Africa	1997		Weill et al. Science 2017	ERR998732
360	CNRVC990002	Somalia	Africa	1999		Weill et al. Science 2017	ERR976583
361	CNRVC010048	Djibouti	Africa	2000		Weill et al. Science 2017	ERR1877938
362	CNRVC010046	Djibouti	Africa	2000		Weill et al. Science 2017	ERR1877649
363	CNRVC030391	Somalia	Africa	2003		Weill et al. Science 2017	ERR1878094
364	CNRVC030392	Somalia	Africa	2003		Weill et al. Science 2017	ERR1878095
365	A109	Unknown	Unknown	1990		Mutreja et al. Nature 2011	ERR018147
366	1575-CDC	China	Asia	1990		Didelot et al. PLoS Genet 2015	ERR579082
367	1583-CDC	China	Asia	1991		Didelot et al. PLoS Genet 2015	ERR579081
368	1593-CDC	China	Asia	1992		Didelot et al. PLoS Genet 2015	ERR579080
369	CNRVC930169	Algeria	Africa	1986		Weill et al. Science 2017	ERR976409
370	CNRVC970008	Algeria	Africa	1990		Weill et al. Science 2017	ERR976476
371	CNRVC920172	Algeria	Africa	1987		Weill et al. Science 2017	ERR976395
372	CNRVC930172	Algeria	Africa	1986		Weill et al. Science 2017	ERR976412
373	CNRVC910347	Morocco	Africa	1991		Weill et al. Science 2017	ERR976517
374	CNRVC910349	Morocco	Africa	1991		Weill et al. Science 2017	ERR976518
375	CNRVC940137	Morocco	Africa	1994		Weill et al. Science 2017	ERR976541
376	6_92	Algeria	Africa	1992		Domman et al. Science 2017	ERR163243
377	21_92	Algeria	Africa	1992		Benamrouche et al. Emerg Infect Dis 2022	ERR7135496
378	2_92	Algeria	Africa	1992		Weill et al. Science 2017	ERR164763
379	CNRVC930255	Morocco	Africa	1993		Weill et al. Science 2017	ERR976527
380	CNRVC910386	Morocco	Africa	1991		Weill et al. Science 2017	ERR976520
381	CNRVC940179	Morocco	Africa	1994		Weill et al. Science 2017	ERR998660
382	CNRVC940180	Morocco	Africa	1994		Weill et al. Science 2017	ERR998661
383	CNRVC980038	SierraLeone	Africa	1986		Weill et al. Science 2017	ERR976477
384	CNRVC900108	Guinea	Africa	1990		Weill et al. Science 2017	ERR1879546
385	CNRVC910036	Benin	Africa	1991		Weill et al. Science 2017	ERR976513
386	CNRVC940030	Cote d'Ivoire	Africa	1993		Weill et al. Science 2017	ERR976534
387	CNRVC940035	Cote d'Ivoire	Africa	1993		Weill et al. Science 2017	ERR976536
388	CNRVC940147	Liberia	Africa	1994		Weill et al. Science 2017	ERR976545
389	CNRVC940162	Liberia	Africa	1994		Weill et al. Science 2017	ERR976546
390	CNRVC910375	Cote d'Ivoire	Africa	1991		Weill et al. Science 2017	ERR976519
391	CNRVC980420	Cote d'Ivoire	Africa	1998		Weill et al. Science 2017	ERR976581
392	CNRVC980421	Cote d'Ivoire	Africa	1998		Weill et al. Science 2017	ERR976582
393	CNRVC950700	BurkinaFaso	Africa	1995		Weill et al. Science 2017	ERR998671
394	CNRVC950702	BurkinaFaso	Africa	1995		Weill et al. Science 2017	ERR998672
395	CNRVC910266	Benin	Africa	1991		Weill et al. Science 2017	ERR976514
396	CNRVC910267	Benin	Africa	1991		Weill et al. Science 2017	ERR976515
397	CNRVC910279	Niger	Africa	1991		Weill et al. Science 2017	ERR976516
398	CNRVC950011	Cameroon	Africa	1995		Weill et al. Science 2017	ERR998666
399	CNRVC940163	Chad	Africa	1994		Weill et al. Science 2017	ERR998656
400	CNRVC940184	Chad	Africa	1994		Weill et al. Science 2017	ERR998662
401	CNRVC940034	Cote d'Ivoire	Africa	1994		Weill et al. Science 2017	ERR976535
402	CNRVC980418	SierraLeone	Africa	1998		Weill et al. Science 2017	ERR976580
403	CNRVC970036	Cameroon	Africa	1997		Weill et al. Science 2017	ERR998731
404	CNRVC970024	Cameroon	Africa	1997		Weill et al. Science 2017	ERR998728
405	CNRVC970022	Cameroon	Africa	1997		Weill et al. Science 2017	ERR998727
406	CNRVC980323	Cameroon	Africa	1998		Weill et al. Science 2017	ERR976568
407	CNRVC980328	Cameroon	Africa	1998		Weill et al. Science 2017	ERR976570
408	CNRVC980061	Cameroon	Africa	1998		Weill et al. Science 2017	ERR976562
409	CNRVC980060	Cameroon	Africa	1998		Weill et al. Science 2017	ERR976561
410	CNRVC990329	Cameroon	Africa	1999		Weill et al. Science 2017	ERR1879650
411	CNRVC940190	Niger	Africa	1994		Weill et al. Science 2017	ERR998663
412	CNRVC970027	Democratic Republic of the Congo	Africa	1997		Weill et al. Science 2017	ERR998729
413	CNRVC970028	Democratic Republic of the Congo	Africa	1997		Weill et al. Science 2017	ERR998730
414	CNRVC970135	Democratic Republic of the Congo	Africa	1997		Weill et al. Science 2017	ERR998746
415	CNRVC990256	Republic of the Congo	Africa	1999		Weill et al. Science 2017	ERR1879647
416	CNRVC970113	Democratic Republic of the Congo	Africa	1997		Weill et al. Science 2017	ERR998741
417	CNRVC980034	Republic of the Congo	Africa	1998		Weill et al. Science 2017	ERR976560
418	CNRVC970170	Gabon	Africa	1997		Weill et al. Science 2017	ERR976547
419	CNRVC980030	Republic of the Congo	Africa	1998		Weill et al. Science 2017	ERR976559
420	CNRVC960118	Democratic Republic of the Congo	Africa	1996		Weill et al. Science 2017	ERR998694
421	CNRVC960218	Democratic Republic of the Congo	Africa	1996		Weill et al. Science 2017	ERR998698
422	CNRVC960124	Democratic Republic of the Congo	Africa	1996		Weill et al. Science 2017	ERR998696
423	CNRVC960127	Democratic Republic of the Congo	Africa	1996		Weill et al. Science 2017	ERR998697
424	CNRVC970075	Central African Republic	Africa	1997		Weill et al. Science 2017	ERR998735
425	CNRVC970141	Central African Republic	Africa	1997		Weill et al. Science 2017	ERR998747
426	CNRVC970143	Central African Republic	Africa	1997		Weill et al. Science 2017	ERR998748
427	CNRVC970126	Central African Republic	Africa	1997		Weill et al. Science 2017	ERR998744
428	CNRVC970127	Central African Republic	Africa	1997		Weill et al. Science 2017	ERR998745
429	CNRVC970109	Central African Republic	Africa	1997		Weill et al. Science 2017	ERR998738
430	CNRVC970079	Central African Republic	Africa	1997		Weill et al. Science 2017	ERR998736
431	CNRVC970108	Central African Republic	Africa	1997		Weill et al. Science 2017	ERR998737
432	VC51	India	Asia	1992		Mutreja et al. Nature 2011	ERR018124
433	4670	Bangladesh	Asia	1991		Mutreja et al. Nature 2011	ERR019883
434	A346_2	Bangladesh	Asia	1994		Mutreja et al. Nature 2011	ERR018179
435	MJ1485	Bangladesh	Asia	1994		Mutreja et al. Nature 2011	ERR018120
436	MJ1236	Bangladesh	Asia	1994		Chun et al. Proc Natl Acad Sci USA 2009		CP001485/CP001486
437	DRR335723_MAB039	Bangladesh	Asia	2012		Monir et al. Microbiol Spectr 2022	DRR335723
438	DRR335720_MAB035	Bangladesh	Asia	2012		Monir et al. Microbiol Spectr 2022	DRR335720
439	DRR335721_MAB037	Bangladesh	Asia	2012		Monir et al. Microbiol Spectr 2022	DRR335721
440	CNRVC150230	Italy	Europe	1994		Weill et al. Science 2017	ERR1879438
441	CNRVC940149	Albania	Europe	1994		Weill et al. Science 2017	ERR1879577
442	CNRVC150215	Lebanon	Middle East	1993		Weill et al. Science 2017	ERR1879389
443	CNRVC150223	Lebanon	Middle East	1993		Weill et al. Science 2017	ERR1879432
444	Gaz2	Palestine	Middle East	1994		Weill et al. Science 2017	ERR042729
445	RKI-ZBS2-CH218	Turkey	Middle East	1994		Weill et al. Science 2017	ERR1880794
446	Gaz11	Palestine	Middle East	1994		Weill et al. Science 2017	ERR042733
447	CNRVC150219	Romania	Europe	1994		Weill et al. Science 2017	ERR1879393
448	Gaz21	Palestine	Middle East	1994		Weill et al. Science 2017	ERR042738
449	CNRVC070120	Algeria	Africa	1994		Weill et al. Science 2017	ERR1878555
450	CNRVC070154	Algeria	Africa	1994		Weill et al. Science 2017	ERR1878560
451	CNRVC950798	Iraq	Middle East	1995		Weill et al. Science 2017	ERR1879593
452	CNRVC950792	Iraq	Middle East	1995		Weill et al. Science 2017	ERR1879588
453	CNRVC950800	Iraq	Middle East	1995		Weill et al. Science 2017	ERR1879594
454	CNRVC030438	Iraq	Middle East	2003		Weill et al. Science 2017	ERR1878096
455	F5149	Mozambique	Africa	1997		Weill et al. Science 2017	ERR1880763
456	NICD_14794	Republic of South Africa	Africa	2001		Weill et al. Science 2017	ERR1880779
457	NICD_15070	Republic of South Africa	Africa	2001		Weill et al. Science 2017	ERR1880780
458	NICD_16230	Republic of South Africa	Africa	2001		Weill et al. Science 2017	ERR1880785
459	NICD_14191	Republic of South Africa	Africa	2001		Weill et al. Science 2017	ERR1880778
460	NICD_4076	Republic of South Africa	Africa	2001		Weill et al. Science 2017	ERR1880790
461	NICD_1405	Republic of South Africa	Africa	2001		Weill et al. Science 2017	ERR1880777
462	NICD_1242	Republic of South Africa	Africa	2001		Weill et al. Science 2017	ERR1880775
463	NICD_1264	Republic of South Africa	Africa	2001		Weill et al. Science 2017	ERR1880776
464	NICD_1241	Republic of South Africa	Africa	2001		Weill et al. Science 2017	ERR1880774
465	NICD_15104	Republic of South Africa	Africa	2001		Weill et al. Science 2017	ERR1880781
466	NICD_16879	Republic of South Africa	Africa	2001		Weill et al. Science 2017	ERR1880788
467	NICD_273	Republic of South Africa	Africa	1998		Weill et al. Science 2017	ERR1880789
468	F8478	Republic of South Africa	Africa	2002		Weill et al. Science 2017	ERR1880768
469	F8479	Republic of South Africa	Africa	2002		Weill et al. Science 2017	ERR1880769
470	CNRVC990019	Mozambique	Africa	1999		Weill et al. Science 2017	ERR976585
471	CNRVC990038	Mozambique	Africa	1999		Weill et al. Science 2017	ERR976586
472	CNRVC990039	Mozambique	Africa	1999		Weill et al. Science 2017	ERR976587
473	NICD_16744	Republic of South Africa	Africa	2001		Weill et al. Science 2017	ERR1877613
474	NICD_15907	Republic of South Africa	Africa	2001		Weill et al. Science 2017	ERR1880782
475	NICD_16756	Republic of South Africa	Africa	2001		Weill et al. Science 2017	ERR1880787
476	NICD_15959	Republic of South Africa	Africa	2001		Weill et al. Science 2017	ERR1880783
477	NICD_16211	Republic of South Africa	Africa	2001		Weill et al. Science 2017	ERR1880784
478	Zim_27	Zimbabwe	Africa	2009		Weill et al. Science 2017	ERR044800
479	Zim_25	Zimbabwe	Africa	2009		Weill et al. Science 2017	ERR044799
480	B_64	Mozambique	Africa	2004		Weill et al. Science 2017	ERR044797
481	B33	Mozambique	Africa	2004		Chun et al. Proc Natl Acad Sci USA 2009		ACHZ00000000
482	1346	Mozambique	Africa	2005		Mutreja et al. Nature 2011	ERR025356
483	1627	Mozambique	Africa	2005		Mutreja et al. Nature 2011	ERR025377
484	1362	Mozambique	Africa	2005		Mutreja et al. Nature 2011	ERR025367
485	CNRVC930003	India	Asia	1992		Weill et al. Science 2017	ERR1879553
486	THSTI_V157	India	Asia	1991		Weill et al. Science 2017	ERR1880841
487	V212-1	India	Asia	1991		Mutreja et al. Nature 2011	ERR018125
488	THSTI_V156	India	Asia	1991		Weill et al. Science 2017	ERR1880840
489	116072	Mexico	America	1991		Domman et al. Science 2017	ERR044779
490	33297_1993	Mexico	America	1993		Domman et al. Science 2017	ERR163240
491	54267_1994	Mexico	America	1994		Domman et al. Science 2017	ERR163241
492	54328_1994	Mexico	America	1994		Domman et al. Science 2017	ERR163242
493	82	Mexico	America	1998		Domman et al. Science 2017	ERR108516
494	87667	Mexico	America	1993		Domman et al. Science 2017	ERR044785
495	87662	Mexico	America	1993		Domman et al. Science 2017	ERR044786
496	Mex6	Mexico	America	1992		Domman et al. Science 2017	ERR042754
497	116075	Mexico	America	1992		Domman et al. Science 2017	ERR044783
498	85	Mexico	America	2000		Domman et al. Science 2017	ERR108522
499	54	Mexico	America	1999		Domman et al. Science 2017	ERR108518
500	60483_1995	Mexico	America	1995		Didelot et al. PLoS Genet 2015	ERR576983
501	60452_1995	Mexico	America	1995		Domman et al. Science 2017	ERR163244
502	116073	Mexico	America	1991		Domman et al. Science 2017	ERR044781
503	838	Mexico	America	1999		Domman et al. Science 2017	ERR108517
504	95430	Mexico	America	1997		Domman et al. Science 2017	ERR044791
505	CNRVC150220	Pakistan	Asia	1992		Weill et al. Science 2017	ERR1879429
506	CNRVC940047	Romania	Europe	1991		Weill et al. Science 2017	ERR1879574
507	CNRVC150221	Romania	Europe	1991		Weill et al. Science 2017	ERR1879430
508	4070-CDC	China	Asia	1994		Didelot et al. PLoS Genet 2015	ERR576985
509	2657-CDC	China	Asia	1995		Didelot et al. PLoS Genet 2015	ERR579068
510	956-CDC	China	Asia	2001		Didelot et al. PLoS Genet 2015	ERR576975
511	SC2000-CDC	China	Asia	2000		Didelot et al. PLoS Genet 2015	ERR579091
512	SC1998_242-1-CDC	China	Asia	1998		Didelot et al. PLoS Genet 2015	ERR579092
513	143-CDC	China	Asia	2001		Didelot et al. PLoS Genet 2015	ERR579086
514	4672	Bangladesh	Asia	2000		Mutreja et al. Nature 2011	ERR019884
515	SC1998_098-1-CDC	China	Asia	1998		Didelot et al. PLoS Genet 2015	ERR579114
516	1627-CDC	China	Asia	1997		Didelot et al. PLoS Genet 2015	ERR579078
517	CNRVC990209	Laos	Asia	1999		Weill et al. Science 2017	ERR1879645
518	1909-CDC	China	Asia	1998		Didelot et al. PLoS Genet 2015	ERR579077
519	CNRVC990194	Cambodia	Asia	1999		Weill et al. Science 2017	ERR1879644
520	936-CDC	China	Asia	1998		Didelot et al. PLoS Genet 2015	ERR576976
521	1944-CDC	China	Asia	2000		Didelot et al. PLoS Genet 2015	ERR579076
522	4210-CDC	China	Asia	1999		Didelot et al. PLoS Genet 2015	ERR576984
523	JX1998-1306-1-CDC	China	Asia	1998		Didelot et al. PLoS Genet 2015	ERR579093
524	2605-CDC	China	Asia	1998		Didelot et al. PLoS Genet 2015	ERR579069
525	1605-CDC	China	Asia	1993		Didelot et al. PLoS Genet 2015	ERR579079
526	SRR25431052	Unknown	Unknown	2022	187.1	This study	See Table S1
527	No2022-3	Philippines	Asia	2022	58.9	This study	See Table S1
528	PhVE5	Philippines	Asia	2011		Klinzing et al. mBio 2015		AWWF01
529	PhVC-326	Philippines	Asia	2011		Klinzing et al. mBio 2015		AWWE01
530	PhVC-311	Philippines	Asia	2011		Klinzing et al. mBio 2015		AWWD01
531	KorC3	Korea	Asia	2016		Ha et al. Front Public Health 2019		UWOW01
532	KorC2	Korea	Asia	2016		Ha et al. Front Public Health 2019		UWOZ01
533	KorE1	Korea	Asia	2016		Ha et al. Front Public Health 2019		UWOY01
534	KorC1	Korea	Asia	2016		Ha et al. Front Public Health 2019		UWOX01
535	4039-CDC	China	Asia	1993		Didelot et al. PLoS Genet 2015	ERR576986
536	200106-CDC	China	Asia	2001		Katz et al. mBio 2013	SRR773655
537	CNRVC150239	Cambodia	Asia	1993		Weill et al. Science 2017	ERR1879538
538	93284-CDC	China	Asia	1993		Didelot et al. PLoS Genet 2015	ERR576977
539	129-CDC	China	Asia	1994		Didelot et al. PLoS Genet 2015	ERR579311
540	1525-CDC	China	Asia	1994		Didelot et al. PLoS Genet 2015	ERR579986
541	2530-CDC	China	Asia	1996		Didelot et al. PLoS Genet 2015	ERR579073
542	CNRVC930155	Thailand	Asia	1993		Weill et al. Science 2017	ERR1879570
543	CNRVC010100	Indonesia	Asia	2001		Weill et al. Science 2017	ERR1877943
544	L1	Papua New Guinea	Oceania	2010		Greenhill et al. Microb Genom 2019	SRR6950905
545	M2	Papua New Guinea	Oceania	2010		Greenhill et al. Microb Genom 2019	SRR6950904
546	9-CDC	China	Asia	2001		Didelot et al. PLoS Genet 2015	ERR579309
547	V011506-CDC	China	Asia	2001		Didelot et al. PLoS Genet 2015	ERR576951
548	4113	Viet Nam	Asia	2003		Mutreja et al. Nature 2011	ERR025364
549	4111	Viet Nam	Asia	2002		Mutreja et al. Nature 2011	ERR019880
550	147-CDC	China	Asia	2002		Didelot et al. PLoS Genet 2015	ERR579085
551	4121	Viet Nam	Asia	2004		Mutreja et al. Nature 2011	ERR025362
552	4110	Viet Nam	Asia	1995		Mutreja et al. Nature 2011	ERR019879
553	A130	India	Asia	1989		Mutreja et al. Nature 2011	ERR018154
554	A131	India	Asia	1989		Mutreja et al. Nature 2011	ERR018153
555	THSTI_V8	India	Asia	1989		Weill et al. Science 2017	ERR1880842
556	MG116226	Bangladesh	Asia	1991		Mutreja et al. Nature 2011	ERR025396
557	MG116025	Bangladesh	Asia	1991		Mutreja et al. Nature 2011	ERR018122
558	V5	India	Asia	1989		Mutreja et al. Nature 2011	ERR018127
559	V109	India	Asia	1990		Mutreja et al. Nature 2011	ERR018126
560	THSTI_VC63	India	Asia	1992		Weill et al. Science 2017	ERR1880844
561	CNRVC940135	Nepal	Asia	1994		Weill et al. Science 2017	ERR1879576
562	THSTI_CO368	India	Asia	1993		Weill et al. Science 2017	ERR1880805
563	THSTI_CO327	India	Asia	1993		Weill et al. Science 2017	ERR1880804
564	CNRVC950712	SierraLeone	Africa	1995		Weill et al. Science 2017	ERR998675
565	CNRVC940103	Guinea	Africa	1994		Weill et al. Science 2017	ERR976537
566	CNRVC940164	Liberia	Africa	1994		Weill et al. Science 2017	ERR998657
567	RKI-ZBS2-CH234	Turkey	Middle East	1994		Weill et al. Science 2017	ERR1880795
568	CNRVC950699	Guinea	Africa	1995		Weill et al. Science 2017	ERR998670
569	CNRVC140133	Guinea Bissau	Africa	1994-1995		Weill et al. Science 2017	ERR976504
570	CNRVC940109	Guinea	Africa	1994		Weill et al. Science 2017	ERR976538
571	CNRVC940141	Guinea	Africa	1994		Weill et al. Science 2017	ERR976542
572	CNRVC940128	Guinea	Africa	1994		Weill et al. Science 2017	ERR976539
573	CNRVC950758	Cote d'Ivoire	Africa	1995		Weill et al. Science 2017	ERR998685
574	CNRVC950723	Guinea	Africa	1995		Weill et al. Science 2017	ERR998676
575	CNRVC950724	Guinea	Africa	1995		Weill et al. Science 2017	ERR998677
576	CNRVC960263	Mauritania	Africa	1996		Weill et al. Science 2017	ERR1879599
577	CNRVC150226	Senegal	Africa	1994		Weill et al. Science 2017	ERR1879434
578	CNRVC960031	Senegal	Africa	1996		Weill et al. Science 2017	ERR998693
579	CNRVC960122	Senegal	Africa	1996		Weill et al. Science 2017	ERR998695
580	CNRVC960272	Senegal	Africa	1996		Weill et al. Science 2017	ERR998710
581	CNRVC960023	Senegal	Africa	1996		Weill et al. Science 2017	ERR998691
582	CNRVC960018	Senegal	Africa	1996		Weill et al. Science 2017	ERR998690
583	CNRVC960260	Mauritania	Africa	1996		Weill et al. Science 2017	ERR1879598
584	CNRVC070123	Algeria	Africa	1997		Benamrouche et al. Emerg Infect Dis 2022	ERR7139724
585	CNRVC070162	Algeria	Africa	1997		Benamrouche et al. Emerg Infect Dis 2022	ERR7139726
586	F5144	Guinea Bissau	Africa	1997		Weill et al. Science 2017	ERR1880762
587	CNRVC960324	Senegal	Africa	1996		Weill et al. Science 2017	ERR998719
588	CNRVC960318	Senegal	Africa	1996		Weill et al. Science 2017	ERR998717
589	CNRVC960321	Senegal	Africa	1996		Weill et al. Science 2017	ERR998718
590	CNRVC960327	Senegal	Africa	1996		Weill et al. Science 2017	ERR998720
591	CNRVC940142	Liberia	Africa	1994		Weill et al. Science 2017	ERR976543
592	CNRVC940165	Liberia	Africa	1994		Weill et al. Science 2017	ERR998658
593	CNRVC950730	Liberia	Africa	1995		Weill et al. Science 2017	ERR998679
594	CNRVC950728	Liberia	Africa	1995		Weill et al. Science 2017	ERR998678
595	CNRVC950756	Cote d'Ivoire	Africa	1995		Weill et al. Science 2017	ERR998684
596	CNRVC960223	Liberia	Africa	1996		Weill et al. Science 2017	ERR998699
597	CNRVC010042	Cote d'Ivoire	Africa	2001		Weill et al. Science 2017	ERR1877647
598	CNRVC010038	Cote d'Ivoire	Africa	2001		Weill et al. Science 2017	ERR1877646
599	CNRVC030567	Cote d'Ivoire	Africa	2003		Weill et al. Science 2017	ERR1878102
600	CNRVC030485	Cote d'Ivoire	Africa	2003		Weill et al. Science 2017	ERR1878100
601	CNRVC020404	Cote d'Ivoire	Africa	2002		Weill et al. Science 2017	ERR1878089
602	CNRVC030475	Liberia	Africa	2003		Weill et al. Science 2017	ERR1878098
603	CNRVC030477	Liberia	Africa	2003		Weill et al. Science 2017	ERR1878099
604	CNRVC980367	Guinea	Africa	1998		Weill et al. Science 2017	ERR976574
605	CNRVC020062	Liberia	Africa	2002		Weill et al. Science 2017	ERR1877954
606	CNRVC020393	Liberia	Africa	2002		Weill et al. Science 2017	ERR1878088
607	CNRVC080496	Cote d'Ivoire	Africa	2006		Weill et al. Science 2017	ERR1878571
608	L237	Guinea	Africa	2012		Weill et al. Science 2017	ERR386704
609	L211	Guinea	Africa	2012		Weill et al. Science 2017	ERR386666
610	L233	Guinea	Africa	2012		Weill et al. Science 2017	ERR386658
611	CNRVC120194	Guinea Bissau	Africa	2012		Weill et al. Science 2017	ERR1878604
612	CNRVC120195	Guinea Bissau	Africa	2012		Weill et al. Science 2017	ERR1878605
613	K6979	Guinea Bissau	Africa	2008		Weill et al. Science 2017	ERR1880773
614	K6975	Guinea Bissau	Africa	2008		Weill et al. Science 2017	ERR1880772
615	CNRVC040206	Guinea	Africa	2004		Weill et al. Science 2017	ERR1878112
616	CNRVC060009	Mali	Africa	2006		Weill et al. Science 2017	ERR1878149
617	CNRVC070142	Mauritania	Africa	2006		Weill et al. Science 2017	ERR1878558
618	CNRVC070124	Mauritania	Africa	2005		Weill et al. Science 2017	ERR1878556
619	CNRVC040257	SierraLeone	Africa	2004		Weill et al. Science 2017	ERR1878115
620	CNRVC040303	Senegal	Africa	2004		Weill et al. Science 2017	ERR1878117
621	CNRVC040314	Senegal	Africa	2004		Weill et al. Science 2017	ERR1878127
622	CNRVC060010	Mali	Africa	2005		Weill et al. Science 2017	ERR1878150
623	CNRVC040203	SierraLeone	Africa	2004		Weill et al. Science 2017	ERR1878111
624	CNRVC070144	Mauritania	Africa	2005		Weill et al. Science 2017	ERR1878559
625	CNRVC070136	Mauritania	Africa	2006		Weill et al. Science 2017	ERR1878557
626	CNRVC960250	Mali	Africa	1996		Weill et al. Science 2017	ERR998704
627	CNRVC950707	Mali	Africa	1995		Weill et al. Science 2017	ERR998673
628	CNRVC950708	Mali	Africa	1995		Weill et al. Science 2017	ERR998674
629	CNRVC950755	Cote d'Ivoire	Africa	1995		Weill et al. Science 2017	ERR998683
630	CNRVC950753	Cote d'Ivoire	Africa	1995		Weill et al. Science 2017	ERR998682
631	CNRVC950801	BurkinaFaso	Africa	1995		Weill et al. Science 2017	ERR998687
632	CNRVC950806	BurkinaFaso	Africa	1995		Weill et al. Science 2017	ERR998688
633	CNRVC950759	Niger	Africa	1995		Weill et al. Science 2017	ERR998686
634	CNRVC960003	Niger	Africa	1996		Weill et al. Science 2017	ERR998689
635	CNRVC970147	Benin	Africa	1997		Weill et al. Science 2017	ERR998749
636	CNRVC970152	Benin	Africa	1997		Weill et al. Science 2017	ERR998750
637	CNRVC970019	Cameroon	Africa	1997		Weill et al. Science 2017	ERR998726
638	CNRVC980022	Cameroon	Africa	1997		Weill et al. Science 2017	ERR976555
639	CNRVC980021	Cameroon	Africa	1997		Weill et al. Science 2017	ERR976554
640	CNRVC970123	Central African Republic	Africa	1997		Weill et al. Science 2017	ERR998742
641	CNRVC970125	Central African Republic	Africa	1997		Weill et al. Science 2017	ERR998743
642	CNRVC970112	Central African Republic	Africa	1997		Weill et al. Science 2017	ERR998740
643	CNRVC970110	Central African Republic	Africa	1997		Weill et al. Science 2017	ERR998739
644	CNRVC960243	Chad	Africa	1996		Weill et al. Science 2017	ERR998702
645	F4169	Nigeria	Africa	1997		Weill et al. Science 2017	ERR1879656
646	CNRVC960254	Nigeria	Africa	1996		Weill et al. Science 2017	ERR998706
647	CNRVC980395	Cameroon	Africa	1998		Weill et al. Science 2017	ERR976576
648	CNRVC980397	Cameroon	Africa	1998		Weill et al. Science 2017	ERR976578
649	CNRVC980374	Chad	Africa	1998		Weill et al. Science 2017	ERR1879638
650	CNRVC980396	Cameroon	Africa	1998		Weill et al. Science 2017	ERR976577
651	CNRVC980398	Cameroon	Africa	1998		Weill et al. Science 2017	ERR976579
652	CNRVC960271	Nigeria	Africa	1996		Weill et al. Science 2017	ERR998709
653	CNRVC960258	Nigeria	Africa	1996		Weill et al. Science 2017	ERR998707
654	CNRVC960028	Nigeria	Africa	1996		Weill et al. Science 2017	ERR998692
655	CNRVC960252	Nigeria	Africa	1996		Weill et al. Science 2017	ERR998705
656	CNRVC970014	Cameroon	Africa	1997		Weill et al. Science 2017	ERR998725
657	CNRVC960246	Cameroon	Africa	1996		Weill et al. Science 2017	ERR998703
658	CNRVC960293	Cameroon	Africa	1996		Weill et al. Science 2017	ERR998712
659	CNRVC960265	Chad	Africa	1996		Weill et al. Science 2017	ERR998708
660	CNRVC960273	Chad	Africa	1996		Weill et al. Science 2017	ERR998711
661	CNRVC960228	Chad	Africa	1996		Weill et al. Science 2017	ERR998700
662	CNRVC960234	Chad	Africa	1996		Weill et al. Science 2017	ERR998701
663	CNRVC980359	BurkinaFaso	Africa	1998		Weill et al. Science 2017	ERR976572
664	CNRVC980360	BurkinaFaso	Africa	1998		Weill et al. Science 2017	ERR976573
665	CNRVC000005	Niger	Africa	1999		Weill et al. Science 2017	ERR1877637
666	CNRVC000323	Cameroon	Africa	2000		Weill et al. Science 2017	ERR1877643
667	CNRVC010023	Cameroon	Africa	2000		Weill et al. Science 2017	ERR1877645
668	CNRVC990234	BurkinaFaso	Africa	1999		Weill et al. Science 2017	ERR1879646
669	CNRVC010108	Togo	Africa	2001		Weill et al. Science 2017	ERR1877944
670	CNRVC010205	BurkinaFaso	Africa	2001		Weill et al. Science 2017	ERR1877948
671	CNRVC010206	BurkinaFaso	Africa	2001		Weill et al. Science 2017	ERR1877949
672	CNRVC040210	Niger	Africa	2004		Weill et al. Science 2017	ERR1878114
673	CNRVC050334	Nigeria	Africa	2005		Weill et al. Science 2017	ERR1878147
674	CNRVC050323	Nigeria	Africa	2005		Weill et al. Science 2017	ERR1878146
675	CNRVC010203	Chad	Africa	2001		Weill et al. Science 2017	ERR1877947
676	CNRVC010221	Cameroon	Africa	2001		Weill et al. Science 2017	ERR1877950
677	CNRVC010123	Chad	Africa	2001		Weill et al. Science 2017	ERR1877946
678	CNRVC010120	Chad	Africa	2001		Weill et al. Science 2017	ERR1877945
679	CNRVC050073	EquatorialGuinea	Africa	2005		Weill et al. Science 2017	ERR1878131
680	CNRVC050060	EquatorialGuinea	Africa	2005		Weill et al. Science 2017	ERR1878130
681	CNRVC070012	Republic of the Congo	Africa	2007		Weill et al. Science 2017	ERR1878550
682	CNRVC070011	Republic of the Congo	Africa	2007		Weill et al. Science 2017	ERR1878549
683	CNRVC050008	Cameroon	Africa	2005		Weill et al. Science 2017	ERR1878128
684	CNRVC040061	Cameroon	Africa	2004		Weill et al. Science 2017	ERR1878105
685	CNRVC040082	Cameroon	Africa	2002		Weill et al. Science 2017	ERR1878107
686	CNRVC050011	Cameroon	Africa	2005		Weill et al. Science 2017	ERR1878129
687	CNRVC040110	Cameroon	Africa	2004		Weill et al. Science 2017	ERR1878108
688	CNRVC040074	Cameroon	Africa	2001		Weill et al. Science 2017	ERR1878106
689	CNRVC080764	Cameroon	Africa	2008		Weill et al. Science 2017	ERR1878574
690	CNRVC080762	Cameroon	Africa	2008		Weill et al. Science 2017	ERR1878573
691	CNRVC060111	Cameroon	Africa	2006		Weill et al. Science 2017	ERR1878152
692	CNRVC030084	Benin	Africa	2003		Weill et al. Science 2017	ERR1878092
693	CNRVC020367	Benin	Africa	2002		Weill et al. Science 2017	ERR1877957
694	CNRVC020361	Benin	Africa	2002		Weill et al. Science 2017	ERR1877956
695	CNRVC030082	Benin	Africa	2003		Weill et al. Science 2017	ERR1878091
696	CNRVC040127	Benin	Africa	2004		Weill et al. Science 2017	ERR1878109
697	CNRVC040209	Niger	Africa	2004		Weill et al. Science 2017	ERR1878113
698	K0107	Mali	Africa	2003		Weill et al. Science 2017	ERR1880770
699	K0108	Mali	Africa	2003		Weill et al. Science 2017	ERR1880771
700	CNRVC040132	Benin	Africa	2004		Weill et al. Science 2017	ERR1878110
701	CNRVC070164	Benin	Africa	2007		Weill et al. Science 2017	ERR1878561
702	CNRVC060273	Niger	Africa	2006		Weill et al. Science 2017	ERR1878545
703	CNRVC080497	Cote d'Ivoire	Africa	2006		Weill et al. Science 2017	ERR1878572
704	CNRVC050139	Benin	Africa	2005		Weill et al. Science 2017	ERR1878133
705	CNRVC050140	Benin	Africa	2005		Weill et al. Science 2017	ERR1878134
706	CNRVC070316	BurkinaFaso	Africa	2005		Weill et al. Science 2017	ERR1878562
707	CNRVC070334	BurkinaFaso	Africa	2005		Weill et al. Science 2017	ERR1878563
708	CNRVC060272	Niger	Africa	2006		Weill et al. Science 2017	ERR1878544
709	CNRVC060279	Nigeria	Africa	2006		Weill et al. Science 2017	ERR1878546
710	CNRVC060280	Nigeria	Africa	2006		Weill et al. Science 2017	ERR1878547
711	CNRVC080122	Niger	Africa	2008		Weill et al. Science 2017	ERR1878565
712	CNRVC080124	Niger	Africa	2008		Weill et al. Science 2017	ERR1878566
713	CNRVC100183	Benin	Africa	2010		Weill et al. Science 2017	ERR1878587
714	712-11	Ghana	Africa	2011		Weill et al. Science 2017	ERR1024518
715	CNRVC100176	Benin	Africa	2010		Weill et al. Science 2017	ERR1878586
716	L387	Togo	Africa	2010		Weill et al. Science 2017	ERR572571
717	L388	Togo	Africa	2010		Weill et al. Science 2017	ERR572572
718	L400	Togo	Africa	2011		Weill et al. Science 2017	ERR572840
719	L399	Togo	Africa	2011		Weill et al. Science 2017	ERR572582
720	L390	Togo	Africa	2010		Weill et al. Science 2017	ERR572574
721	THSTI_D31153	India	Asia	1998		Weill et al. Science 2017	ERR1880812
722	THSTI_AM305	India	Asia	1997		Weill et al. Science 2017	ERR1880801
723	F5333	Tanzania	Africa	1998		Weill et al. Science 2017	ERR1880767
724	F5332	Tanzania	Africa	1998		Weill et al. Science 2017	ERR1880766
725	CNRVC150243	Kenya	Africa	1998		Weill et al. Science 2017	ERR1879540
726	CNRVC980195	Rwanda	Africa	1998		Weill et al. Science 2017	ERR976567
727	CNRVC980194	Rwanda	Africa	1998		Weill et al. Science 2017	ERR976566
728	CNRVC990015	Uganda	Africa	1999		Weill et al. Science 2017	ERR976584
729	CNRVC000043	Uganda	Africa	2000		Weill et al. Science 2017	ERR1877638
730	CNRVC000044	Uganda	Africa	2000		Weill et al. Science 2017	ERR1877639
731	CNRVC980080	Tanzania	Africa	1998		Weill et al. Science 2017	ERR976563
732	CNRVC980081	Tanzania	Africa	1998		Weill et al. Science 2017	ERR976564
733	CNRVC980029	Comoros	Africa	1998		Weill et al. Science 2017	ERR976558
734	CNRVC980023	Comoros	Africa	1998		Weill et al. Science 2017	ERR976556
735	CNRVC980026	Comoros	Africa	1998		Weill et al. Science 2017	ERR976557
736	CNRVC000064	Madagascar	Africa	2000		Weill et al. Science 2017	ERR976595
737	CNRVC000065	Madagascar	Africa	2000		Weill et al. Science 2017	ERR976596
738	CNRVC010055	Madagascar	Africa	2001		Weill et al. Science 2017	ERR1877940
739	CNRVC010008	Comoros	Africa	2001		Weill et al. Science 2017	ERR1877644
740	CNRVC010051	Madagascar	Africa	2000		Weill et al. Science 2017	ERR1877939
741	CNRVC990078	Madagascar	Africa	1999		Weill et al. Science 2017	ERR976588
742	CNRVC010045	Comoros	Africa	2001		Weill et al. Science 2017	ERR1877648
743	CNRVC000056	Madagascar	Africa	1999		Weill et al. Science 2017	ERR976590
744	CNRVC000055	Madagascar	Africa	1999		Weill et al. Science 2017	ERR976589
745	CNRVC000085	Comoros	Africa	2000		Weill et al. Science 2017	ERR1877640
746	CNRVC000062	Madagascar	Africa	2000		Weill et al. Science 2017	ERR976594
747	CNRVC000059	Madagascar	Africa	2000		Weill et al. Science 2017	ERR976592
748	CNRVC000060	Madagascar	Africa	2000		Weill et al. Science 2017	ERR976593
749	CNRVC000058	Madagascar	Africa	2000		Weill et al. Science 2017	ERR976591
750	CNRVC980384	Sudan	Africa	1998		Weill et al. Science 2017	ERR976575
751	CNRVC980356	Sudan	Africa	1998		Weill et al. Science 2017	ERR976571
752	CNRVC150212	Tanzania	Africa	1998		Weill et al. Science 2017	ERR1879386
753	CNRVC150240	Kenya	Africa	1998		Weill et al. Science 2017	ERR1879539
754	CNRVC020003	Comoros	Africa	2002		Weill et al. Science 2017	ERR1877953
755	CNRVC030593	Comoros	Africa	2003		Weill et al. Science 2017	ERR1878103
756	CNRVC030594	Comoros	Africa	2003		Weill et al. Science 2017	ERR1878104
757	6197	Kenya	Africa	2007		Mutreja et al. Nature 2011	ERR019292
758	6194	Kenya	Africa	2007		Mutreja et al. Nature 2011	ERR019295
759	6201	Kenya	Africa	2007		Mutreja et al. Nature 2011	ERR019291
760	6193	Kenya	Africa	2005		Mutreja et al. Nature 2011	ERR019296
761	6191	Kenya	Africa	2005		Mutreja et al. Nature 2011	ERR019288
762	6212	Kenya	Africa	2007		Mutreja et al. Nature 2011	ERR019289
763	6214	Kenya	Africa	2007		Mutreja et al. Nature 2011	ERR019287
764	6210	Kenya	Africa	2007		Mutreja et al. Nature 2011	ERR019290
765	6215	Kenya	Africa	2005		Mutreja et al. Nature 2011	ERR019297
766	VE3	Kenya	Africa	2010		Kiiru et al. Plos One 2013	ERR037741
767	KNC1888	Kenya	Africa	2007		Kiiru et al. Plos One 2013	ERR117593
768	Tanz_58	Tanzania	Africa	2011		Kachwamba et al. BMC Infect Dis 2017	ERS2318704
769	Tanz_56	Tanzania	Africa	2012		Kachwamba et al. BMC Infect Dis 2017	ERS2318703
770	KNC147	Kenya	Africa	2010		Kiiru et al. Plos One 2013	ERR117588
771	KNC145	Kenya	Africa	2010		Kiiru et al. Plos One 2013	ERR117571
772	KNC151	Kenya	Africa	2010		Kiiru et al. Plos One 2013	ERR117573
773	KNC155	Kenya	Africa	2010		Kiiru et al. Plos One 2013	ERR117597
774	KNC8885	Kenya	Africa	2010		Kiiru et al. Plos One 2013	ERR117595
775	KNC158	Kenya	Africa	2010		Kiiru et al. Plos One 2013	ERR117583
776	KNC157	Kenya	Africa	2009		Kiiru et al. Plos One 2013	ERR117592
777	KNC156	Kenya	Africa	2009		Kiiru et al. Plos One 2013	ERR117594
778	VE1	Kenya	Africa	2010		Kiiru et al. Plos One 2013	ERR037738
779	KNC8880	Kenya	Africa	2010		Kiiru et al. Plos One 2013	ERR117578
780	KNC8889	Kenya	Africa	2010		Kiiru et al. Plos One 2013	ERR117581
781	VE2	Kenya	Africa	2010		Kiiru et al. Plos One 2013	ERR037739
782	KNEXC	Kenya	Africa	2009		Kiiru et al. Plos One 2013	ERR117555
783	KNEXXH	Kenya	Africa	2009		Kiiru et al. Plos One 2013	ERR117556
784	CNRVC980004	Uganda	Africa	1998		Weill et al. Science 2017	ERR976552
785	CNRVC980005	Uganda	Africa	1998		Weill et al. Science 2017	ERR976553
786	CNRVC000212	Rwanda	Africa	2000		Weill et al. Science 2017	ERR1877642
787	CNRVC000209	Rwanda	Africa	2000		Weill et al. Science 2017	ERR1877641
788	CNRVC030469	Democratic Republic of the Congo	Africa	2003		Weill et al. Science 2017	ERR1878097
789	CNRVC030032	Democratic Republic of the Congo	Africa	2003		Weill et al. Science 2017	ERR1878090
790	CNRVC050077	Democratic Republic of the Congo	Africa	2005		Weill et al. Science 2017	ERR1878132
791	CNRVC040299	Democratic Republic of the Congo	Africa	2004		Weill et al. Science 2017	ERR1878116
792	CNRVC070066	South Sudan	Africa	2007		Weill et al. Science 2017	ERR1878553
793	CNRVC070067	South Sudan	Africa	2007		Weill et al. Science 2017	ERR1878554
794	KNC8678	Kenya	Africa	2009		Kiiru et al. Plos One 2013	ERR114416
795	KNC11	Kenya	Africa	2010		Kiiru et al. Plos One 2013	ERR117586
796	KNE3G	Kenya	Africa	2010		Kiiru et al. Plos One 2013	ERR117490
797	KNE11B	Kenya	Africa	2010		Kiiru et al. Plos One 2013	ERR117484
798	KNE3C	Kenya	Africa	2010		Kiiru et al. Plos One 2013	ERR117473
799	KNC8673	Kenya	Africa	2009		Kiiru et al. Plos One 2013	ERR114415
800	KNC1509	Kenya	Africa	2009		Kiiru et al. Plos One 2013	ERR117613
801	KNC56	Kenya	Africa	2010		Kiiru et al. Plos One 2013	ERR117577
802	KNC8675	Kenya	Africa	2009		Kiiru et al. Plos One 2013	ERR117610
803	KNC8572	Kenya	Africa	2009		Kiiru et al. Plos One 2013	ERR117612
804	KNC8679	Kenya	Africa	2008		Kiiru et al. Plos One 2013	ERR117606
805	KNC206	Kenya	Africa	2009		Kiiru et al. Plos One 2013	ERR117604
806	7687	Kenya	Africa	2009		Mutreja et al. Nature 2011	ERR028074
807	7684	Kenya	Africa	2009		Mutreja et al. Nature 2011	ERR028068
808	7682	Kenya	Africa	2009		Mutreja et al. Nature 2011	ERR028066
809	7685	Kenya	Africa	2009		Mutreja et al. Nature 2011	ERR028076
810	7686	Kenya	Africa	2009		Mutreja et al. Nature 2011	ERR028075
811	KNC8669	Kenya	Africa	2010		Kiiru et al. Plos One 2013	ERR117599
812	4621STDY6714774	Kenya	Africa	2012		Weill et al. Nature 2019	ERS1572809
813	4621STDY6714778	Kenya	Africa	2010		Weill et al. Nature 2019	ERS1572813
814	4621STDY6714763	Kenya	Africa	2012		Weill et al. Nature 2019	ERS1572798
815	4621STDY6714768	Kenya	Africa	2012		Weill et al. Nature 2019	ERS1572803
816	CNRVC060119	Kenya	Africa	2006		Weill et al. Science 2017	ERR1878153
817	CNRVC070020	Djibouti	Africa	2007		Weill et al. Science 2017	ERR1878551
818	CNRVC060120	Kenya	Africa	2006		Weill et al. Science 2017	ERR1878154
819	A481	Djibouti	Africa	2007		Mutreja et al. Nature 2011	ERR018175
820	A482	Djibouti	Africa	2007		Mutreja et al. Nature 2011	ERR018174
821	A483	Djibouti	Africa	2007		Mutreja et al. Nature 2011	ERR018172
822	KNE168	Kenya	Africa	2010		Kiiru et al. Plos One 2013	ERR117569
823	KNE170	Kenya	Africa	2010		Kiiru et al. Plos One 2013	ERR117485
824	KNC161	Kenya	Africa	2010		Kiiru et al. Plos One 2013	ERR117590
825	KNC233	Kenya	Africa	2009		Kiiru et al. Plos One 2013	ERR117605
826	KNC133	Kenya	Africa	2007		Kiiru et al. Plos One 2013	ERR117579
827	KNC207	Kenya	Africa	2009		Kiiru et al. Plos One 2013	ERR117609
828	KNC135	Kenya	Africa	2009		Kiiru et al. Plos One 2013	ERR117572
829	KNC1420	Kenya	Africa	2009		Kiiru et al. Plos One 2013	ERR117607
830	KNE134	Kenya	Africa	2009		Kiiru et al. Plos One 2013	ERR117480
831	KNE134B	Kenya	Africa	2009		Kiiru et al. Plos One 2013	ERR117482
832	CNRVC010061	Burundi	Africa	2001		Weill et al. Science 2017	ERR1877941
833	CNRVC010062	Burundi	Africa	2001		Weill et al. Science 2017	ERR1877942
834	CNRVC010254	Democratic Republic of the Congo	Africa	2001		Weill et al. Science 2017	ERR1877952
835	CNRVC060153	Democratic Republic of the Congo	Africa	2006		Weill et al. Science 2017	ERR1878155
836	CNRVC050284	Democratic Republic of the Congo	Africa	2005		Weill et al. Science 2017	ERR1878136
837	CNRVC080383	South Sudan	Africa	2008		Weill et al. Science 2017	ERR1878569
838	L284	Democratic Republic of the Congo	Africa	2008		Weill et al. Science 2017	ERR572757
839	3	Democratic Republic of the Congo	Africa	2009		Weill et al. Science 2017	ERR386690
840	Tanz_60	Tanzania	Africa	2012		Kachwamba et al. BMC Infect Dis 2017	ERS2318705
841	217	Democratic Republic of the Congo	Africa	2009		Weill et al. Science 2017	ERR386672
842	4784	Tanzania	Africa	2009		Mutreja et al. Nature 2011	ERR025370
843	L78	Democratic Republic of the Congo	Africa	2009		Weill et al. Science 2017	ERR572538
844	L363	Democratic Republic of the Congo	Africa	2013		Weill et al. Science 2017	ERR572559
845	L377	Democratic Republic of the Congo	Africa	2013		Weill et al. Science 2017	ERR572836
846	CTMA-1439	Democratic Republic of the Congo	Africa	2015		Irenge et al. PLoS Negl Trop Dis 2020	ERR3269029
847	CTMA-1420	Democratic Republic of the Congo	Africa	2015		Irenge et al. PLoS Negl Trop Dis 2020	ERR3269010
848	CNRVC150071	Democratic Republic of the Congo	Africa	2015		Weill et al. Nature 2019	ERR2265651
849	CNRVC150056	Democratic Republic of the Congo	Africa	2015		Weill et al. Nature 2019	ERR2265650
850	CNRVC160460	Democratic Republic of the Congo	Africa	2016		Hounmanou et al. Emerg Infect Dis 2023	ERR6614159
851	Tanz_100_1	Tanzania	Africa	2015		Kachwamba et al. BMC Infect Dis 2017	ERS2318718
852	Tanz_78	Tanzania	Africa	2015		Kachwamba et al. BMC Infect Dis 2017	ERS2318712
853	CNRVC150256	Democratic Republic of the Congo	Africa	2015		Weill et al. Nature 2019	ERR2265661
854	CNRVC160448	Democratic Republic of the Congo	Africa	2016		Hounmanou et al. Emerg Infect Dis 2023	ERR6613988
855	CTMA-1449	Democratic Republic of the Congo	Africa	2016		Irenge et al. PLoS Negl Trop Dis 2020	ERR3269038
856	CNRVC170311	Democratic Republic of the Congo	Africa	2017		Hounmanou et al. Emerg Infect Dis 2023	ERR6614190
857	CNRVC170306	Democratic Republic of the Congo	Africa	2017		Hounmanou et al. Emerg Infect Dis 2023	ERR6614163
858	CNRVC170307	Democratic Republic of the Congo	Africa	2017		Hounmanou et al. Emerg Infect Dis 2023	ERR6614164
859	CNRVC170309	Democratic Republic of the Congo	Africa	2017		Hounmanou et al. Emerg Infect Dis 2023	ERR6614166
860	CNRVC180010	Democratic Republic of the Congo	Africa	2018		Hounmanou et al. Emerg Infect Dis 2023	ERR6614196
861	CNRVC180042	Democratic Republic of the Congo	Africa	2018		Hounmanou et al. Emerg Infect Dis 2023	ERR6614562
862	CNRVC180044	Democratic Republic of the Congo	Africa	2018		Hounmanou et al. Emerg Infect Dis 2023	ERR6614564
863	CNRVC170312	Democratic Republic of the Congo	Africa	2017		Hounmanou et al. Emerg Infect Dis 2023	ERR6614191
864	CNRVC210067	Democratic Republic of the Congo	Africa	2020		Hounmanou et al. Emerg Infect Dis 2023	ERR6614597
865	CNRVC210009	Democratic Republic of the Congo	Africa	2020		Hounmanou et al. Emerg Infect Dis 2023	ERR6614576
866	CNRVC210063	Democratic Republic of the Congo	Africa	2020		Hounmanou et al. Emerg Infect Dis 2023	ERR6614594
867	CNRVC210055	Democratic Republic of the Congo	Africa	2020		Hounmanou et al. Emerg Infect Dis 2023	ERR6614593
868	CNRVC210065	Democratic Republic of the Congo	Africa	2020		Hounmanou et al. Emerg Infect Dis 2023	ERR6614595
869	CNRVC210004	Democratic Republic of the Congo	Africa	2019		Hounmanou et al. Emerg Infect Dis 2023	ERR6614569
870	CNRVC980324	Rwanda	Africa	1998		Weill et al. Science 2017	ERR976569
871	L342	Democratic Republic of the Congo	Africa	2001		Weill et al. Science 2017	ERR572810
872	CNRVC010243	Democratic Republic of the Congo	Africa	2001		Weill et al. Science 2017	ERR1877951
873	CNRVC030293	Democratic Republic of the Congo	Africa	2003		Weill et al. Science 2017	ERR1878093
874	259_1	Zambia	Africa	2004		Weill et al. Science 2017	ERR164773
875	204_12	Zambia	Africa	2003		Weill et al. Science 2017	ERR044795
876	169_12	Zambia	Africa	2003		Weill et al. Science 2017	ERR164765
877	329_1	Zambia	Africa	2004		Weill et al. Science 2017	ERR164768
878	218_2	Zambia	Africa	2003		Weill et al. Science 2017	ERR164766
879	CP1041	Zambia	Africa	2004		Katz et al. mBio 2013	SRR227309
880	336_1	Zambia	Africa	2004		Weill et al. Science 2017	ERR164776
881	CP1040	Zambia	Africa	2004		Unpublished (EBI-ENA)	SRR227307
882	CNRVC020284	Democratic Republic of the Congo	Africa	2002		Weill et al. Science 2017	ERR1877955
883	CNRVC030519	Democratic Republic of the Congo	Africa	2002		Weill et al. Science 2017	ERR1878101
884	CNRVC060003	Democratic Republic of the Congo	Africa	2006		Weill et al. Science 2017	ERR1878148
885	CNRVC070045	Democratic Republic of the Congo	Africa	2007		Weill et al. Science 2017	ERR1878552
886	2	Democratic Republic of the Congo	Africa	2009		Weill et al. Science 2017	ERR386683
887	CNRVC080370	Democratic Republic of the Congo	Africa	2008		Weill et al. Science 2017	ERR1878568
888	CNRVC080133	Democratic Republic of the Congo	Africa	2008		Weill et al. Science 2017	ERR1878567
889	CNRVC100062	Zambia	Africa	2010		Weill et al. Science 2017	ERR1878582
890	CNRVC100057	Zambia	Africa	2010		Weill et al. Science 2017	ERR1878581
891	CNRVC070530	Democratic Republic of the Congo	Africa	2007		Weill et al. Science 2017	ERR1878564
892	L283	Democratic Republic of the Congo	Africa	2008		Weill et al. Science 2017	ERR572756
893	L354	Democratic Republic of the Congo	Africa	2011		Weill et al. Science 2017	ERR572821
894	L268	Zambia	Africa	2012		Weill et al. Science 2017	ERR386661
895	L273	Zambia	Africa	2012		Weill et al. Science 2017	ERR386656
896	L254	Zambia	Africa	2012		Weill et al. Science 2017	ERR386663
897	Tanz_20	Tanzania	Africa	2015		Kachwamba et al. BMC Infect Dis 2017	ERS2318689
898	Tanz_65	Tanzania	Africa	2015		Kachwamba et al. BMC Infect Dis 2017	ERS2318708
899	CNRVC140013	Democratic Republic of the Congo	Africa	2014		Weill et al. Science 2017	ERR1878608
900	L372	Democratic Republic of the Congo	Africa	2013		Weill et al. Science 2017	ERR572563
901	CNRVC140012	Democratic Republic of the Congo	Africa	2014		Weill et al. Science 2017	ERR1878607
902	L1	Democratic Republic of the Congo	Africa	2009		Weill et al. Science 2017	ERR572514
903	726	Democratic Republic of the Congo	Africa	2009		Weill et al. Science 2017	ERR386698
904	622	Democratic Republic of the Congo	Africa	2009		Weill et al. Science 2017	ERR386629
905	CNRVC140069	South Sudan	Africa	2014		Weill et al. Nature 2019	ERR2265645
906	CNRVC140077	South Sudan	Africa	2014		Weill et al. Nature 2019	ERR2265647
907	CNRVC140054	South Sudan	Africa	2014		Weill et al. Nature 2019	ERR2265591
908	CNRVC140072	South Sudan	Africa	2014		Weill et al. Nature 2019	ERR2265646
909	CNRVC150141	South Sudan	Africa	2015		Weill et al. Nature 2019	ERR2265653
910	CNRVC140079	South Sudan	Africa	2014		Weill et al. Nature 2019	ERR2265648
911	CNRVC150165	South Sudan	Africa	2015		Weill et al. Nature 2019	ERR2265654
912	CNRVC160462	South Sudan	Africa	2016		Weill et al. Nature 2019	ERR2265668
913	CNRVC160461	South Sudan	Africa	2016		Weill et al. Nature 2019	ERR2265667
914	CNRVC170165	South Sudan	Africa	2017		Weill et al. Nature 2019	ERR2265673
915	CNRVC170164	South Sudan	Africa	2017		Weill et al. Nature 2019	ERR2265672
916	CNRVC170161	South Sudan	Africa	2017		Weill et al. Nature 2019	ERR2265671
917	CNRVC170159	South Sudan	Africa	2017		Weill et al. Nature 2019	ERR2265669
918	CNRVC170160	South Sudan	Africa	2017		Weill et al. Nature 2019	ERR2265670
919	L204	Democratic Republic of the Congo	Africa	2012		Weill et al. Science 2017	ERR386711
920	L310	Democratic Republic of the Congo	Africa	2011		Weill et al. Science 2017	ERR572781
921	L184	Democratic Republic of the Congo	Africa	2012		Weill et al. Science 2017	ERR572548
922	L193	Democratic Republic of the Congo	Africa	2012		Weill et al. Science 2017	ERR386712
923	L174	Democratic Republic of the Congo	Africa	2012		Weill et al. Science 2017	ERR386688
924	L198	Democratic Republic of the Congo	Africa	2012		Weill et al. Science 2017	ERR386695
925	L201	Democratic Republic of the Congo	Africa	2012		Weill et al. Science 2017	ERR386647
926	CNRVC110266	Central African Republic	Africa	2011		Weill et al. Science 2017	ERR1878602
927	CNRVC110272	Central African Republic	Africa	2011		Weill et al. Science 2017	ERR1878603
928	L300	Democratic Republic of the Congo	Africa	2011		Weill et al. Science 2017	ERR572772
929	L384	Democratic Republic of the Congo	Africa	2013		Weill et al. Science 2017	ERR572837
930	L339	Democratic Republic of the Congo	Africa	2012		Weill et al. Science 2017	ERR572807
931	CTMA-1410	Democratic Republic of the Congo	Africa	2015		Irenge et al. PLoS Negl Trop Dis 2020	ERR3269000
932	CTMA-1408	Democratic Republic of the Congo	Africa	2015		Irenge et al. PLoS Negl Trop Dis 2020	ERR3268998
933	CTMA-1442	Democratic Republic of the Congo	Africa	2016		Irenge et al. PLoS Negl Trop Dis 2020	ERR3269031
934	CTMA-1421	Democratic Republic of the Congo	Africa	2015		Irenge et al. PLoS Negl Trop Dis 2020	ERR3269011
935	CTMA-1478	Democratic Republic of the Congo	Africa	2017		Irenge et al. PLoS Negl Trop Dis 2020	ERR3269064
936	CTMA-1425	Democratic Republic of the Congo	Africa	2016		Irenge et al. PLoS Negl Trop Dis 2020	ERR3269015
937	CNRVC160426	Democratic Republic of the Congo	Africa	2016		Breurec et al. Emerg Infect Dis 2021	ERR3891239
938	CNRVC160427	Democratic Republic of the Congo	Africa	2016		Breurec et al. Emerg Infect Dis 2021	ERR3890505
939	CNRVC160431	Democratic Republic of the Congo	Africa	2016		Breurec et al. Emerg Infect Dis 2021	ERR3890507
940	CNRVC160429	Democratic Republic of the Congo	Africa	2016		Breurec et al. Emerg Infect Dis 2021	ERR3890506
941	CNRVC190054	Central African Republic	Africa	2016		Breurec et al. Emerg Infect Dis 2021	ERR3890517
942	CNRVC160163	Central African Republic	Africa	2016		Breurec et al. Emerg Infect Dis 2021	ERR3891235
943	CNRVC160164	Central African Republic	Africa	2016		Breurec et al. Emerg Infect Dis 2021	ERR3891236
944	THSTI_AM232	India	Asia	1996		Weill et al. Science 2017	ERR1880800
945	CNRVC960215	India	Asia	1996		Weill et al. Science 2017	ERR1879597
946	CNRVC990299	Afghanistan	Asia	1999		Weill et al. Science 2017	ERR1879649
947	CNRVC990298	Afghanistan	Asia	1999		Weill et al. Science 2017	ERR1879648
948	PRL64	India	Asia	1992		Mutreja et al. Nature 2011	ERR018195
949	CNRVC970077	India	Asia	1997		Weill et al. Science 2017	ERR1879637
950	THSTI_C18932	India	Asia	1997		Weill et al. Science 2017	ERR1880802
951	THSTI_E12067	India	Asia	1999		Weill et al. Science 2017	ERR1880813
952	THSTI_CRC198	India	Asia	2000		Weill et al. Science 2017	ERR1880810
953	THSTI_CRC155	India	Asia	2000		Weill et al. Science 2017	ERR1880809
954	THSTI_H11801	India	Asia	2002		Weill et al. Science 2017	ERR1880817
955	THSTI_RC12	India	Asia	2001		Weill et al. Science 2017	ERR1880836
956	THSTI_I17260	India	Asia	2003		Weill et al. Science 2017	ERR1880820
957	THSTI_J4770	India	Asia	2004		Weill et al. Science 2017	ERR1880830
958	THSTI_J16173	India	Asia	2004		Weill et al. Science 2017	ERR1880829
959	MBRN14	India	Asia	2004		Mutreja et al. Nature 2011	ERR018130
960	4322	India	Asia	2004		Mutreja et al. Nature 2011	ERR019881
961	4339	India	Asia	2004		Mutreja et al. Nature 2011	ERR025361
962	4656	India	Asia	2006		Mutreja et al. Nature 2011	ERR018112
963	4646	India	Asia	2007		Mutreja et al. Nature 2011	ERR025372
964	DRR335698_MAB008	Bangladesh	Asia	2006		Monir et al. Microbiol Spectr 2022	DRR335698
965	DRR335696_MAB006	Bangladesh	Asia	2005		Monir et al. Microbiol Spectr 2022	DRR335696
966	DRR335694_MAB004	Bangladesh	Asia	2005		Monir et al. Microbiol Spectr 2022	DRR335694
967	4488	India	Asia	2006		Mutreja et al. Nature 2011	ERR025369
968	4552	India	Asia	2007		Mutreja et al. Nature 2011	ERR025368
969	4551	India	Asia	2007		Mutreja et al. Nature 2011	ERR025357
970	4593	India	Asia	2007		Mutreja et al. Nature 2011	ERR025359
971	THSTI_IDH0002	India	Asia	2007		Weill et al. Science 2017	ERR1880821
972	4605	India	Asia	2007		Mutreja et al. Nature 2011	ERR018111
973	4122	Viet Nam	Asia	2007		Mutreja et al. Nature 2011	ERR019885
974	2255-CDC	China	Asia	2008		Didelot et al. PLoS Genet 2015	ERR579075
975	AHV1003-CDC	China	Asia	2010		Didelot et al. PLoS Genet 2015	ERR576974
976	CP1042	Thailand	Asia	2010		Katz et al. mBio 2013	SRR227324
977	4623	India	Asia	2007		Mutreja et al. Nature 2011	ERR025358
978	4536	India	Asia	2007		Mutreja et al. Nature 2011	ERR025375
979	4585	India	Asia	2007		Mutreja et al. Nature 2011	ERR025366
980	4600	India	Asia	2007		Mutreja et al. Nature 2011	ERR025371
981	THSTI_IDH00136	India	Asia	2007		Weill et al. Science 2017	ERR1880822
982	CNRVC080397	India	Asia	2008		Weill et al. Science 2017	ERR1878570
983	THSTI_IDH02367	India	Asia	2009		Weill et al. Science 2017	ERR1880826
984	7772	India	Asia	2009		Abd El Ghany et al. PLoS Negl Trop Dis 2014	ERR351208
985	5286	India	Asia	2009		Abd El Ghany et al. PLoS Negl Trop Dis 2014	ERR351188
986	7994	India	Asia	2009		Abd El Ghany et al. PLoS Negl Trop Dis 2014	ERR351210
987	THSTI_IDH00563	India	Asia	2008		Weill et al. Science 2017	ERR1880823
988	THSTI_31698	India	Asia	2012		Weill et al. Nature 2019	ERR2269927
989	THSTI_27071	India	Asia	2011		Weill et al. Nature 2019	ERR2269926
990	VC-22	Nepal	Asia	2010		Hendriksen et al. mBio 2011	SRR308725
991	VC-16	Nepal	Asia	2010		Hendriksen et al. mBio 2011	SRR308717
992	VC-20	Nepal	Asia	2010		Hendriksen et al. mBio 2011	SRR308723
993	VC-7	Nepal	Asia	2010		Hendriksen et al. mBio 2011	SRR308704
994	VC-2	Nepal	Asia	2010		Hendriksen et al. mBio 2011	SRR308690
995	VC-21	Nepal	Asia	2010		Hendriksen et al. mBio 2011	SRR308724
996	VC-10	Nepal	Asia	2010		Hendriksen et al. mBio 2011	SRR308707
997	VC-13	Nepal	Asia	2010		Hendriksen et al. mBio 2011	SRR308713
998	VC-5	Nepal	Asia	2010		Hendriksen et al. mBio 2011	SRR308693
999	VC-12	Nepal	Asia	2010		Hendriksen et al. mBio 2011	SRR308709
1000	VC-3	Nepal	Asia	2010		Hendriksen et al. mBio 2011	SRR308691
1001	VC-4	Nepal	Asia	2010		Hendriksen et al. mBio 2011	SRR308692
1002	VC-17	Nepal	Asia	2010		Hendriksen et al. mBio 2011	SRR308720
1003	VC-1	Nepal	Asia	2010		Hendriksen et al. mBio 2011	SRR308665
1004	VC-8	Nepal	Asia	2010		Hendriksen et al. mBio 2011	SRR308705
1005	VC-9	Nepal	Asia	2010		Hendriksen et al. mBio 2011	SRR308706
1006	VC-11	Nepal	Asia	2010		Hendriksen et al. mBio 2011	SRR308708
1007	DRR335608_BGD005	Bangladesh	Asia	2007		Monir et al. Microbiol Spectr 2022	DRR335608
1008	EM1626	Bangladesh	Asia	2011		Unpublished (EBI-ENA)	SRR491153
1009	BGD104	Bangladesh	Asia	2009		Morita et al. mBio 2020	DRR189276
1010	BGD105	Bangladesh	Asia	2009		Morita et al. mBio 2020	DRR189277
1011	S9KCH9	Pakistan	Asia	2010		Shah et al. Emerg Inf Dis 2015	ERR051772
1012	S7KCH20	Pakistan	Asia	2010		Shah et al. Emerg Inf Dis 2015	ERR051770
1013	S4KCH16	Pakistan	Asia	2010		Shah et al. Emerg Inf Dis 2015	ERR051767
1014	S2KCH17	Pakistan	Asia	2010		Shah et al. Emerg Inf Dis 2015	ERR051765
1015	S5KCH10	Pakistan	Asia	2010		Shah et al. Emerg Inf Dis 2015	ERR051768
1016	S23HH18	Pakistan	Asia	2010		Shah et al. Emerg Inf Dis 2015	ERR051786
1017	S6KCH7	Pakistan	Asia	2010		Shah et al. Emerg Inf Dis 2015	ERR051769
1018	CNRVC170248	Iran	Middle East	2012		Weill et al. Nature 2019	ERR2269835
1019	CNRVC170252	Iran	Middle East	2015		Weill et al. Nature 2019	ERR2269838
1020	CNRVC170250	Iran	Middle East	2013		Weill et al. Nature 2019	ERR2269837
1021	CNRVC170249	Iran	Middle East	2013		Weill et al. Nature 2019	ERR2269836
1022	CNRVC150177	Iraq	Middle East	2015		Weill et al. Nature 2019	ERR2265659
1023	CNRVC150170	Iraq	Middle East	2015		Weill et al. Nature 2019	ERR2265657
1024	CNRVC150169	Iraq	Middle East	2015		Weill et al. Nature 2019	ERR2265656
1025	CNRVC150181	Iraq	Middle East	2015		Weill et al. Nature 2019	ERR2265660
1026	CNRVC150171	Iraq	Middle East	2015		Weill et al. Nature 2019	ERR2265658
1027	CNRVC150168	Iraq	Middle East	2015		Weill et al. Nature 2019	ERR2265655
1028	HCIS-036B	Bangladesh	Asia	2013		Morita et al. mBio 2020	DRX179774
1029	IDH-07956	India	Asia	2015		Morita et al. mBio 2020	DRX179796
1030	BGD133	Bangladesh	Asia	2015		Morita et al. mBio 2020	DRR189296
1031	PCS-0023	Bangladesh	Asia	2010		Morita et al. mBio 2020	DRX179809
1032	HCIS-055B	Bangladesh	Asia	2013		Morita et al. mBio 2020	DRX179777
1033	HCIS-101B	Bangladesh	Asia	2014		Morita et al. mBio 2020	DRX179784
1034	HCIS-138A	Bangladesh	Asia	2014		Morita et al. mBio 2020	DRX179782
1035	BGD128	Bangladesh	Asia	2015		Morita et al. mBio 2020	DRR189293
1036	BGD130	Bangladesh	Asia	2015		Morita et al. mBio 2020	DRR189294
1037	BGD132	Bangladesh	Asia	2015		Morita et al. mBio 2020	DRR189295
1038	BGD122	Bangladesh	Asia	2013		Morita et al. mBio 2020	DRR189290
1039	BGD120	Bangladesh	Asia	2012		Morita et al. mBio 2020	DRR189288
1040	BGD119	Bangladesh	Asia	2012		Morita et al. mBio 2020	DRR189287
1041	BGD138	Bangladesh	Asia	2016		Morita et al. mBio 2020	DRR189299
1042	BGD124	Bangladesh	Asia	2014		Morita et al. mBio 2020	DRR189291
1043	BGD139	Bangladesh	Asia	2016		Morita et al. mBio 2020	DRR189300
1044	BGD136	Bangladesh	Asia	2015		Morita et al. mBio 2020	DRR189297
1045	SRR14297546_KDCP183	Bangladesh	Asia	2019		Angermeyer et al. mBio 2022	SRR14297546
1046	SRR14297662_KDCP69	Bangladesh	Asia	2018		Angermeyer et al. mBio 2022	SRR14297662
1047	DRR335689_BGD159	Bangladesh	Asia	2017		Monir et al. Microbiol Spectr 2022	DRR335689
1048	DRR335681_BGD151	Bangladesh	Asia	2017		Monir et al. Microbiol Spectr 2022	DRR335681
1049	BGD148	Bangladesh	Asia	2016		Morita et al. mBio 2020	DRR189305
1050	BGD140	Bangladesh	Asia	2016		Morita et al. mBio 2020	DRR189301
1051	BGD146	Bangladesh	Asia	2016		Morita et al. mBio 2020	DRR189304
1052	BGD141	Bangladesh	Asia	2016		Morita et al. mBio 2020	DRR189302
1053	DRR335682_BGD152	Bangladesh	Asia	2017		Monir et al. Microbiol Spectr 2022	DRR335682
1054	BGD143	Bangladesh	Asia	2016		Morita et al. mBio 2020	DRR189303
1055	BGD149	Bangladesh	Asia	2016		Morita et al. mBio 2020	DRR189306
1056	DRR335687_BGD157	Bangladesh	Asia	2017		Monir et al. Microbiol Spectr 2022	DRR335687
1057	SRR14297696_KMCP80	Bangladesh	Asia	2018		Angermeyer et al. mBio 2022	SRR14297696
1058	SRR14297559_KMCP49	Bangladesh	Asia	2018		Angermeyer et al. mBio 2022	SRR14297559
1059	SRR14297636_KDCP73	Bangladesh	Asia	2018		Angermeyer et al. mBio 2022	SRR14297636
1060	DRR335690_BGD160	Bangladesh	Asia	2017		Monir et al. Microbiol Spectr 2022	DRR335690
1061	SRR14297659_KDCP68	Bangladesh	Asia	2018		Angermeyer et al. mBio 2022	SRR14297659
1062	SRR14297544_KDCP81	Bangladesh	Asia	2018		Angermeyer et al. mBio 2022	SRR14297544
1063	SRR14297667_KDCP90	Bangladesh	Asia	2018		Angermeyer et al. mBio 2022	SRR14297667
1064	SRR14297542_KDCP74	Bangladesh	Asia	2018		Angermeyer et al. mBio 2022	SRR14297542
1065	THSTI_CO553	India	Asia	1994		Weill et al. Science 2017	ERR1880806
1066	THSTI_AM120	India	Asia	1996		Weill et al. Science 2017	ERR1880799
1067	THSTI_CO783	India	Asia	1994		Weill et al. Science 2017	ERR1880807
1068	THSTI_CO1089	India	Asia	1995		Weill et al. Science 2017	ERR1880803
1069	THSTI_CO908	India	Asia	1995		Weill et al. Science 2017	ERR1880808
1070	THSTI_NLC8	India	Asia	1999		Weill et al. Science 2017	ERR1880835
1071	THSTI_G27875	India	Asia	2001		Weill et al. Science 2017	ERR1880814
1072	THSTI_H12381	India	Asia	2002		Weill et al. Science 2017	ERR1880818
1073	THSTI_I16615	India	Asia	2003		Weill et al. Science 2017	ERR1880819
1074	THSTI_D16133	India	Asia	1998		Weill et al. Science 2017	ERR1880811
1075	4675	Bangladesh	Asia	2001		Mutreja et al. Nature 2011	ERR018113
1076	4661	Bangladesh	Asia	2001		Mutreja et al. Nature 2011	ERR018116
1077	A488_2	Bangladesh	Asia	2006		Mutreja et al. Nature 2011	ERR018182
1078	A487_2	Bangladesh	Asia	2007		Mutreja et al. Nature 2011	ERR025395
1079	4662	Bangladesh	Asia	2001		Mutreja et al. Nature 2011	ERR025373
1080	4663	Bangladesh	Asia	2001		Mutreja et al. Nature 2011	ERR018115
1081	CIRS101	Bangladesh	Asia	2002		Chun et al. Proc Natl Acad Sci USA 2009		ACVW00000000
1082	4679	Bangladesh	Asia	1999		Mutreja et al. Nature 2011	ERR018114
1083	DRR335615_BGD012	Bangladesh	Asia	2007		Monir et al. Microbiol Spectr 2022	DRR335615
1084	DRR335695_MAB005	Bangladesh	Asia	2005		Monir et al. Microbiol Spectr 2022	DRR335695
1085	DRR335613_MAB010	Bangladesh	Asia	2007		Monir et al. Microbiol Spectr 2022	DRR335613
1086	DRR335700_MAB011	Bangladesh	Asia	2007		Monir et al. Microbiol Spectr 2022	DRR335705
1087	CNRVC160013	Iraq	Middle East	2007		Weill et al. Nature 2019	ERR2265662
1088	CNRVC160017	Iraq	Middle East	2007		Weill et al. Nature 2019	ERR2265665
1089	CNRVC160014	Iraq	Middle East	2007		Weill et al. Nature 2019	ERR2265663
1090	CNRVC160018	Iraq	Middle East	2007		Weill et al. Nature 2019	ERR2265666
1091	CNRVC160016	Iraq	Middle East	2007		Weill et al. Nature 2019	ERR2265664
1092	THSTI_VC4	India	Asia	1992		Weill et al. Science 2017	ERR1880843
1093	VC2248-1-CDC	China	Asia	2008		Didelot et al. PLoS Genet 2015	ERR579090
1094	DRR335691_MAB001	Bangladesh	Asia	2004		Monir et al. Microbiol Spectr 2022	DRR335691
1095	THSTI_K12759	India	Asia	2005		Weill et al. Science 2017	ERR1880831
1096	DRR335697_MAB007	Bangladesh	Asia	2005		Monir et al. Microbiol Spectr 2022	DRR335697
1097	CNRVC050280	Pakistan	Asia	2005		Weill et al. Science 2017	ERR1878135
1098	S0074	Mozambique	Africa	2003		Garrine et al. PLoS Neglect Trop Dis 2017	ERS1938060
1099	S0035	Mozambique	Africa	2002		Garrine et al. PLoS Neglect Trop Dis 2017	ERS1938059
1100	S121	Mozambique	Africa	2003		Garrine et al. PLoS Neglect Trop Dis 2017	ERS1938079
1101	CP1038	Zimbabwe	Africa	2009		Katz et al. mBio 2013	SRR227311
1102	B_12	Zimbabwe	Africa	2009		Weill et al. Science 2017	ERR044798
1103	S0014	Mozambique	Africa	2002		Garrine et al. PLoS Neglect Trop Dis 2017	ERS1938051
1104	S152	Mozambique	Africa	2003		Garrine et al. PLoS Neglect Trop Dis 2017	ERS1938085
1105	CNRVC090143	Pakistan	Asia	2009		Weill et al. Science 2017	ERR1878576
1106	S14P9	Pakistan	Asia	2010		Shah et al. Emerg Inf Dis 2015	ERR051777
1107	F4D48	Pakistan	Asia	2010		Shah et al. Emerg Inf Dis 2015	ERR051748
1108	891315	Zimbabwe	Africa	2015		Mashe et al. N Engl J Med 2020	ERR3342504
1109	891316	Zimbabwe	Africa	2015		Mashe et al. N Engl J Med 2020	ERR3342505
1110	S0034	Mozambique	Africa	2002		Garrine et al. PLoS Neglect Trop Dis 2017	ERS1938058
1111	2011EL_1137	Republic of South Africa	Africa	2009		Katz et al. mBio 2013	SRR774784
1112	S1020229_3	Mozambique	Africa	2010		Garrine et al. PLoS Neglect Trop Dis 2017	ERS1938072
1113	S1019828_5	Mozambique	Africa	2010		Garrine et al. PLoS Neglect Trop Dis 2017	ERS1938068
1114	S10P57	Pakistan	Asia	2010		Shah et al. Emerg Inf Dis 2015	ERR051773
1115	CNRVC090144	Pakistan	Asia	2009		Weill et al. Science 2017	ERR1878577
1116	F8D25	Pakistan	Asia	2010		Shah et al. Emerg Inf Dis 2015	ERR051752
1117	CNRVC090123	Pakistan	Asia	2009		Weill et al. Science 2017	ERR1878575
1118	F1DN4	Pakistan	Asia	2010		Shah et al. Emerg Inf Dis 2015	ERR051745
1119	S26R24	Pakistan	Asia	2010		Shah et al. Emerg Inf Dis 2015	ERR051789
1120	S27RG11	Pakistan	Asia	2010		Shah et al. Emerg Inf Dis 2015	ERR051790
1121	S24RG6	Pakistan	Asia	2010		Shah et al. Emerg Inf Dis 2015	ERR051787
1122	F19KTH2	Pakistan	Asia	2010		Shah et al. Emerg Inf Dis 2015	ERR051763
1123	S12P76	Pakistan	Asia	2010		Shah et al. Emerg Inf Dis 2015	ERR051775
1124	S13P83	Pakistan	Asia	2010		Shah et al. Emerg Inf Dis 2015	ERR051776
1125	F16KTH6	Pakistan	Asia	2010		Shah et al. Emerg Inf Dis 2015	ERR051760
1126	F15KTH7	Pakistan	Asia	2010		Shah et al. Emerg Inf Dis 2015	ERR051759
1127	S18HH4	Pakistan	Asia	2010		Shah et al. Emerg Inf Dis 2015	ERR051781
1128	S19HH5	Pakistan	Asia	2010		Shah et al. Emerg Inf Dis 2015	ERR051782
1129	F2D59	Pakistan	Asia	2010		Shah et al. Emerg Inf Dis 2015	ERR051746
1130	F7D30	Pakistan	Asia	2010		Shah et al. Emerg Inf Dis 2015	ERR051751
1131	F11D4	Pakistan	Asia	2010		Shah et al. Emerg Inf Dis 2015	ERR051755
1132	F5D38	Pakistan	Asia	2010		Shah et al. Emerg Inf Dis 2015	ERR051749
1133	S1KCH15	Pakistan	Asia	2010		Shah et al. Emerg Inf Dis 2015	ERR051764
1134	S21HH15	Pakistan	Asia	2010		Shah et al. Emerg Inf Dis 2015	ERR051784
1135	F12D1	Pakistan	Asia	2010		Shah et al. Emerg Inf Dis 2015	ERR051756
1136	S25R22	Pakistan	Asia	2010		Shah et al. Emerg Inf Dis 2015	ERR051788
1137	S16HH1	Pakistan	Asia	2010		Shah et al. Emerg Inf Dis 2015	ERR051779
1138	S22HH17	Pakistan	Asia	2010		Shah et al. Emerg Inf Dis 2015	ERR051785
1139	S20HH14	Pakistan	Asia	2010		Shah et al. Emerg Inf Dis 2015	ERR051783
1140	F14KPD3	Pakistan	Asia	2010		Shah et al. Emerg Inf Dis 2015	ERR051758
1141	S8KCH18	Pakistan	Asia	2010		Shah et al. Emerg Inf Dis 2015	ERR051771
1142	F17KTH4	Pakistan	Asia	2010		Shah et al. Emerg Inf Dis 2015	ERR051761
1143	F18KTH3	Pakistan	Asia	2010		Shah et al. Emerg Inf Dis 2015	ERR051762
1144	S17HH3	Pakistan	Asia	2010		Shah et al. Emerg Inf Dis 2015	ERR051780
1145	MBN17	India	Asia	2004		Mutreja et al. Nature 2011	ERR018123
1146	4519	India	Asia	2005		Mutreja et al. Nature 2011	ERR025374
1147	THSTI_L19089	India	Asia	2006		Weill et al. Science 2017	ERR1880833
1148	THSTI_K9398	India	Asia	2005		Weill et al. Science 2017	ERR1880832
1149	CNRVC060089	India	Asia	2006		Weill et al. Science 2017	ERR1878151
1150	VC2454-CDC	China	Asia	2005		Didelot et al. PLoS Genet 2015	ERR579089
1151	4538	India	Asia	2007		Mutreja et al. Nature 2011	ERR025360
1152	THSTI_L9496	India	Asia	2006		Weill et al. Science 2017	ERR1880834
1153	CNRVC060333	India/Nepal	Asia	2006		Weill et al. Science 2017	ERR1878548
1154	THSTI_IDH01272	India	Asia	2008		Weill et al. Science 2017	ERR1880824
1155	THSTI_IDH01405	India	Asia	2009		Weill et al. Science 2017	ERR1880825
1156	IDHO1726	India	Asia	2009		Mutreja et al. Nature 2011	ERR018187
1157	VC-6	Nepal	Asia	2010		Hendriksen et al. mBio 2011	SRR308703
1158	VC-19	Nepal	Asia	2010		Hendriksen et al. mBio 2011	SRR308722
1159	DCC-159	Bangladesh	Asia	2011		Morita et al. mBio 2020	DRX179776
1160	BGD107	Bangladesh	Asia	2009		Morita et al. mBio 2020	DRR189278
1161	DRR335623_BGD021	Bangladesh	Asia	2008		Monir et al. Microbiol Spectr 2022	DRR335623
1162	DCC-203A	Bangladesh	Asia	2012		Morita et al. mBio 2020	DRX179773
1163	DRR335619_BGD016	Bangladesh	Asia	2008		Monir et al. Microbiol Spectr 2022	DRR335619
1164	DRR335627_BGD025	Bangladesh	Asia	2008		Monir et al. Microbiol Spectr 2022	DRR335627
1165	DCC-001	Bangladesh	Asia	2012		Morita et al. mBio 2020	DRX179811
1166	DCC-006	Bangladesh	Asia	2012		Morita et al. mBio 2020	DRX179812
1167	DRR335625_BGD023	Bangladesh	Asia	2008		Monir et al. Microbiol Spectr 2022	DRR335625
1168	DCC-028	Bangladesh	Asia	2011		Morita et al. mBio 2020	DRX179775
1169	CP1048	Bangladesh	Asia	2010		Katz et al. mBio 2013	SRR227303
1170	CP1050	Bangladesh	Asia	2010		Katz et al. mBio 2013	SRR227335
1171	DRR335610_BGD007	Bangladesh	Asia	2007		Monir et al. Microbiol Spectr 2022	DRR335610
1172	PCS-0030	Bangladesh	Asia	2010		Morita et al. mBio 2020	DRX179810
1173	BGD110	Bangladesh	Asia	2010		Morita et al. mBio 2020	DRR189280
1174	BGD126	Bangladesh	Asia	2015		Morita et al. mBio 2020	DRR189292
1175	BGD114	Bangladesh	Asia	2011		Morita et al. mBio 2020	DRR189283
1176	CNRVC110078	Bangladesh	Asia	2011		Weill et al. Nature 2019	ERR2265590
1177	DRR335692_MAB002	Bangladesh	Asia	2004		Monir et al. Microbiol Spectr 2022	DRR335692
1178	THSTI_IDH02834	India	Asia	2010		Weill et al. Science 2017	ERR1880827
1179	VC-15	Nepal	Asia	2010		Hendriksen et al. mBio 2011	SRR308716
1180	THSTI_IDH02959	India	Asia	2010		Weill et al. Science 2017	ERR1880828
1181	VC-18	Nepal	Asia	2010		Hendriksen et al. mBio 2011	SRR308721
1182	5417	India	Asia	2009		Abd El Ghany et al. PLoS Negl Trop Dis 2014	ERR351191
1183	6734	India	Asia	2009		Abd El Ghany et al. PLoS Negl Trop Dis 2014	ERR351205
1184	6016	India	Asia	2009		Abd El Ghany et al. PLoS Negl Trop Dis 2014	ERR351193
1185	5663	India	Asia	2009		Abd El Ghany et al. PLoS Negl Trop Dis 2014	ERR351192
1186	6557	India	Asia	2009		Abd El Ghany et al. PLoS Negl Trop Dis 2014	ERR351203
1187	6259	India	Asia	2009		Abd El Ghany et al. PLoS Negl Trop Dis 2014	ERR351199
1188	5202	India	Asia	2009		Abd El Ghany et al. PLoS Negl Trop Dis 2014	ERR351185
1189	5046	India	Asia	2009		Abd El Ghany et al. PLoS Negl Trop Dis 2014	ERR351175
1190	5185	India	Asia	2009		Abd El Ghany et al. PLoS Negl Trop Dis 2014	ERR351179
1191	7683	India	Asia	2009		Abd El Ghany et al. PLoS Negl Trop Dis 2014	ERR351207
1192	4966	India	Asia	2009		Abd El Ghany et al. PLoS Negl Trop Dis 2014	ERR351174
1193	CNRVC140160	Niger	Africa	2010		Weill et al. Science 2017	ERR1878611
1194	CNRVC100159	Nigeria	Africa	2010		Weill et al. Science 2017	ERR1878583
1195	CNRVC100224	Nigeria	Africa	2010		Weill et al. Science 2017	ERR1878589
1196	CNRVC090177	Nigeria	Africa	2009		Weill et al. Science 2017	ERR1878579
1197	CNRVC090175	Nigeria	Africa	2009		Weill et al. Science 2017	ERR1878578
1198	CNRVC090182	Cameroon	Africa	2009		Weill et al. Science 2017	ERR1878580
1199	CNRVC100186	Cameroon	Africa	2010		Weill et al. Science 2017	ERR1878588
1200	CNRVC140167	Niger	Africa	2010		Weill et al. Science 2017	ERR1878612
1201	2010EL_1749	Cameroon	Africa	2010		Reimer et al. Emerg Infect Dis 2011		CP003069.1/CP003070.1
1202	CNRVC110128	Cameroon	Africa	2010		Weill et al. Science 2017	ERR1878598
1203	CNRVC100246	Chad	Africa	2010		Weill et al. Science 2017	ERR1878591
1204	CNRVC100240	Chad	Africa	2010		Weill et al. Science 2017	ERR1878590
1205	CNRVC110230	Chad	Africa	2011		Weill et al. Science 2017	ERR1878599
1206	CNRVC110241	Chad	Africa	2011		Weill et al. Science 2017	ERR1878600
1207	L403	Togo	Africa	2011		Weill et al. Science 2017	ERR572585
1208	L395	Togo	Africa	2010		Weill et al. Science 2017	ERR572839
1209	L410	Togo	Africa	2012		Weill et al. Science 2017	ERR572590
1210	L397	Togo	Africa	2010		Weill et al. Science 2017	ERR572580
1211	CNRVC110060	Nigeria	Africa	2011		Weill et al. Science 2017	ERR1878594
1212	CNRVC110058	Nigeria	Africa	2011		Weill et al. Science 2017	ERR1878593
1213	CNRVC110096	Cameroon	Africa	2010		Weill et al. Science 2017	ERR1878595
1214	CNRVC110113	Cameroon	Africa	2011		Weill et al. Science 2017	ERR1878596
1215	CNRVC110120	Cameroon	Africa	2011		Weill et al. Science 2017	ERR1878597
1216	L413	Togo	Africa	2012		Weill et al. Science 2017	ERR572592
1217	L409	Togo	Africa	2012		Weill et al. Science 2017	ERR572842
1218	L408	Togo	Africa	2011		Weill et al. Science 2017	ERR572589
1219	CNRVC110262	Nigeria	Africa	2011		Weill et al. Science 2017	ERR1878601
1220	468-14	Ghana	Africa	2014		Weill et al. Science 2017	ERR1024524
1221	262-14	Ghana	Africa	2014		Weill et al. Science 2017	ERR1024526
1222	19-14	Ghana	Africa	2014		Weill et al. Science 2017	ERR1024521
1223	CNRVC140150	Nigeria	Africa	2014		Weill et al. Science 2017	ERR1878610
1224	CNRVC140027	Nigeria	Africa	2014		Weill et al. Science 2017	ERR1878609
1225	CNRVC220016	Cameroon	Africa	2022	221.1	This study	See Table S1
1226	CNRVC220058	Cameroon	Africa	2022	166.2	This study	See Table S1
1227	CNRVC220064	Cameroon	Africa	2022	142.8	This study	See Table S1
1228	CNRVC220053	Cameroon	Africa	2022	160.5	This study	See Table S1
1229	CNRVC220061	Cameroon	Africa	2022	133.9	This study	See Table S1
1230	THSTI_26871	India	Asia	2011		Weill et al. Nature 2019	ERR2269924
1231	THSTI_26866	India	Asia	2011		Weill et al. Nature 2019	ERR2269923
1232	HCUF01	Haiti	Asia	2010		Katz et al. mBio 2013	SRR135540
1233	HC-40A1	Haiti	Asia	2010		Katz et al. mBio 2013	SRR135545
1234	CNRVC100278	Haiti	Asia	2010		Weill et al. Science 2017	ERR1878592
1235	THSTI_20370	India	Asia	2010		Weill et al. Nature 2019	ERR2269808
1236	THSTI_23485	India	Asia	2010		Weill et al. Nature 2019	ERR2269921
1237	THSTI_23835	India	Asia	2010		Weill et al. Nature 2019	ERR2269922
1238	HC-22A1	Haiti	Asia	2010		Katz et al. mBio 2013	SRR191381
1239	VC-26	Nepal	Asia	2010		Hendriksen et al. mBio 2011	SRR308727
1240	VC-14	Nepal	Asia	2010		Hendriksen et al. mBio 2011	SRR308715
1241	VC-25	Nepal	Asia	2010		Hendriksen et al. mBio 2011	SRR308726
1242	HC-68A1	Haiti	Asia	2010		Katz et al. mBio 2013	SRR191363
1243	2010EL_1792	Haiti	Asia	2010		Reimer et al. Emerg Infect Dis 2011		AELJ00000000.1
1244	2010EL_1798	Haiti	Asia	2010		Katz et al. mBio 2013		AELI00000000.1
1245	2010EL_1786	Haiti	Asia	2010		Reimer et al. Emerg Infect Dis 2011		CP001485/CP001486
1246	THSTI_32676	India	Asia	2012		Weill et al. Nature 2019	ERR2269928
1247	THSTI_26907	India	Asia	2011		Weill et al. Nature 2019	ERR2269925
1248	IDH-07665	India	Asia	2015		Morita et al. mBio 2020	DRX179789
1249	THSTI_33102	India	Asia	2012		Weill et al. Nature 2019	ERR2269929
1250	THSTI_36268	India	Asia	2013		Weill et al. Nature 2019	ERR2269946
1251	THSTI_36124	India	Asia	2013		Weill et al. Nature 2019	ERR2269930
1252	THSTI_36136	India	Asia	2013		Weill et al. Nature 2019	ERR2269945
1253	THSTI_41049	India	Asia	2014		Weill et al. Nature 2019	ERR2269947
1254	CNRVC140176	India	Asia	2014		Weill et al. Nature 2019	ERR2265649
1255	THSTI_36133	India	Asia	2013		Weill et al. Nature 2019	ERR2269944
1256	IDH-08792	India	Asia	2016		Morita et al. mBio 2020	DRX179802
1257	IDH-07934	India	Asia	2015		Morita et al. mBio 2020	DRX179790
1258	THSTI_52586	India	Asia	2016		Weill et al. Nature 2019	ERR2270655
1259	IDH-08591	India	Asia	2016		Morita et al. mBio 2020	DRX179798
1260	IDH-08729	India	Asia	2016		Morita et al. mBio 2020	DRX179801
1261	IDH-09205	India	Asia	2016		Morita et al. mBio 2020	DRX179805
1262	IDH-09122	India	Asia	2016		Morita et al. mBio 2020	DRX179804
1263	IDH-08923	India	Asia	2016		Morita et al. mBio 2020	DRX179803
1264	THSTI_45544	India	Asia	2015		Weill et al. Nature 2019	ERR2269950
1265	THSTI_45983	India	Asia	2015		Weill et al. Nature 2019	ERR2269952
1266	THSTI_46073	India	Asia	2015		Weill et al. Nature 2019	ERR2269953
1267	CNRVC150140	India	Asia	2015		Weill et al. Nature 2019	ERR2265652
1268	BGD137	Bangladesh	Asia	2016		Morita et al. mBio 2020	DRR189298
1269	NALMLE13	Bangladesh	Asia	2018		Baddam et al. mBio 2020		SIUO01
1270	THSTI_41081	India	Asia	2014		Weill et al. Nature 2019	ERR2269949
1271	THSTI_41055	India	Asia	2014		Weill et al. Nature 2019	ERR2269948
1272	31_1	Kenya	Africa	2015		Weill et al. Nature 2019	ERR2265589
1273	4621STDY6714780	Kenya	Africa	2016		Weill et al. Nature 2019	ERS1572815
1274	4621STDY6714750	Kenya	Africa	2015		Weill et al. Nature 2019	ERS1572785
1275	4621STDY6714758	Kenya	Africa	2015		Weill et al. Nature 2019	ERS1572793
1276	UG026	Uganda	Africa	2015		Bwire et al. PLoS Negl Trop Dis 2018		SAMN08744332
1277	UG020	Uganda	Africa	2016		Bwire et al. PLoS Negl Trop Dis 2018		SAMN08744331
1278	UG010	Uganda	Africa	2016		Bwire et al. PLoS Negl Trop Dis 2018		SAMN08744330
1279	Tanz_9	Tanzania	Africa	2015		Kachwamba et al. BMC Infect Dis 2017	ERS2318682
1280	Tanz_42	Tanzania	Africa	2015		Kachwamba et al. BMC Infect Dis 2017	ERS2318697
1281	Tanz_2	Tanzania	Africa	2015		Kachwamba et al. BMC Infect Dis 2017	ERS2318680
1282	Tanz_3	Tanzania	Africa	2015		Kachwamba et al. BMC Infect Dis 2017	ERS2318681
1283	Tanz_48	Tanzania	Africa	2015		Kachwamba et al. BMC Infect Dis 2017	ERS2318700
1284	Tanz_33	Tanzania	Africa	2015		Kachwamba et al. BMC Infect Dis 2017	ERS2318693
1285	Tanz_14	Tanzania	Africa	2015		Kachwamba et al. BMC Infect Dis 2017	ERS2318685
1286	YA00122530	Zimbabwe	Africa	2018		Mashe et al. N Engl J Med 2020	ERR3342507
1287	YA00122534	Zimbabwe	Africa	2018		Mashe et al. N Engl J Med 2020	ERR3342511
1288	YA00122536	Zimbabwe	Africa	2018		Mashe et al. N Engl J Med 2020	ERR3342512
1289	YA00122539	Zimbabwe	Africa	2018		Mashe et al. N Engl J Med 2020	ERR3342514
1290	YA00120881	Zimbabwe	Africa	2018		Mashe et al. N Engl J Med 2020	ERR3342506
1291	4621STDY6714748	Kenya	Africa	2015		Weill et al. Nature 2019	ERS1572783
1292	4621STDY6714749	Kenya	Africa	2015		Weill et al. Nature 2019	ERS1572784
1293	CNRVC170180	Yemen	Middle East	2017		Weill et al. Nature 2019	ERR2269618
1294	CNRVC170178	Yemen	Middle East	2017		Weill et al. Nature 2019	ERR2269616
1295	CNRVC170206	Yemen	Middle East	2017		Weill et al. Nature 2019	ERR2269809
1296	CNRVC170207	Yemen	Middle East	2017		Weill et al. Nature 2019	ERR2269810
1297	CNRVC170177	Yemen	Middle East	2016		Weill et al. Nature 2019	ERR2269615
1298	CNRVC170168	Yemen	Middle East	2016		Weill et al. Nature 2019	ERR2265674
1299	CNRVC170184	Yemen	Middle East	2017		Weill et al. Nature 2019	ERR2269622
1300	CNRVC170196	Yemen	Middle East	2017		Weill et al. Nature 2019	ERR2269709
1301	CNRVC170189	Yemen	Middle East	2017		Weill et al. Nature 2019	ERR2269644
1302	CNRVC170201	Yemen	Middle East	2017		Weill et al. Nature 2019	ERR2269714
1303	CNRVC170186	Yemen	Middle East	2017		Weill et al. Nature 2019	ERR2269641
1304	CNRVC170242	Yemen	Middle East	2017		Weill et al. Nature 2019	ERR2269834
1305	CNRVC190244	Yemen	Middle East	2019		Lassalle et al. Nat Microbiol 2023	ERR7057894
1306	CNRVC190242	Yemen	Middle East	2019		Lassalle et al. Nat Microbiol 2023	ERR7057892
1307	CNRVC190232	Yemen	Middle East	2019		Lassalle et al. Nat Microbiol 2023	ERR7057835
1308	CNRVC190250	Yemen	Middle East	2019		Lassalle et al. Nat Microbiol 2023	ERR7057900
1309	CNRVC190236	Yemen	Middle East	2019		Lassalle et al. Nat Microbiol 2023	ERR7057856
1310	CNRVC190246	Yemen	Middle East	2019		Lassalle et al. Nat Microbiol 2023	ERR7057896
1311	CNRVC190233	Yemen	Middle East	2019		Lassalle et al. Nat Microbiol 2023	ERR7057836
1312	CNRVC190237	Yemen	Middle East	2019		Lassalle et al. Nat Microbiol 2023	ERR7057857
1313	CNRVC190249	Yemen	Middle East	2019		Lassalle et al. Nat Microbiol 2023	ERR7057899
1314	CNRVC190240	Yemen	Middle East	2019		Lassalle et al. Nat Microbiol 2023	ERR7057860
1315	CNRVC190243	Yemen	Middle East	2019		Lassalle et al. Nat Microbiol 2023	ERR7057893
1316	CNRVC190239	Yemen	Middle East	2019		Lassalle et al. Nat Microbiol 2023	ERR7057859
1317	CNRVC190241	Yemen	Middle East	2019		Lassalle et al. Nat Microbiol 2023	ERR7057891
1318	CNRVC190245	Yemen	Middle East	2019		Lassalle et al. Nat Microbiol 2023	ERR7057895
1319	CNRVC190238	Yemen	Middle East	2019		Lassalle et al. Nat Microbiol 2023	ERR7057858
1320	IDH-08389	India	Asia	2015		Morita et al. mBio 2020	DRX179797
1321	THSTI_45869	India	Asia	2015		Weill et al. Nature 2019	ERR2269951
1322	THSTI_52588	India	Asia	2016		Weill et al. Nature 2019	ERR2270656
1323	THSTI_52629	India	Asia	2016		Weill et al. Nature 2019	ERR2270657
1324	IDH-09473	India	Asia	2016		Morita et al. mBio 2020	DRX179807
1325	IDH-09620	India	Asia	2016		Morita et al. mBio 2020	DRX179808
1326	THSTI_52665	India	Asia	2016		Weill et al. Nature 2019	ERR2270658
1327	CNRVC190003	India	Asia	2019		Smith et al. Emerg Infect Dis 2023	ERR7166568
1328	CNRVC190050	India	Asia	2019		Smith et al. Emerg Infect Dis 2023	ERR7166570
1329	CNRVC190048	India	Asia	2019		Smith et al. Emerg Infect Dis 2023	ERR7166569
1330	CNRVC190057	India	Asia	2019		Smith et al. Emerg Infect Dis 2023	ERR7166571
1331	SRR25431051	Unknown	Unknown	2022	194.6	This study	See Table S1
1332	2021V-1160	India	Asia	2021		Smith et al. Emerg Infect Dis 2023	SRR20083339
1333	CNRVC230015	Bangladesh	Asia	2022	222.2	This study	See Table S1
1334	SRR25434424	India	Asia	2022	96.9	This study	See Table S1
1335	PNUSAV003594	India	Asia	2022		Smith et al. Emerg Infect Dis 2023	SRR22561727
1336	PNUSAV003223	India	Asia	2022		Smith et al. Emerg Infect Dis 2023	SRR21449932
1337	PNUSAV003579	Pakistan	Asia	2022		Smith et al. Emerg Infect Dis 2023	SRR23644540
1338	SRR22936405	Pakistan	Asia	2022		Unpublished (National Institute of Health, Islamabad, Pakistan)	SRR22936405
1339	SRR25430856	Pakistan	Asia	2022	65.4	This study	See Table S1
1340	Vib838	Iraq	Middle East	2022	155.5	This study	See Table S1
1341	PNUSAV002943	Iraq	Middle East	2022		Smith et al. Emerg Infect Dis 2023	SRR20325463
1342	No2022-2	Iraq	Middle East	2022	57.9	This study	See Table S1
1343	2023-0040	Iraq	Middle East	2022	64.6	This study	See Table S1
1344	SRR25430831	Iraq	Middle East	2022	45.9	This study	See Table S1
1345	SRR25430883	Unknown	Unknown	2022	206.8	This study	See Table S1
1346	Vib827	Iraq	Middle East	2022	209.7	This study	See Table S1
1347	CNRVC230013	Iraq	Middle East	2022	297.4	This study	See Table S1
1348	CNRVC230009	Iraq	Middle East	2022	257.8	This study	See Table S1
1349	CNRVC230011	Iraq	Middle East	2022	217.3	This study	See Table S1
1350	Vib849	Iraq	Middle East	2022	139.1	This study	See Table S1
1351	Vib826	Iraq	Middle East	2022	162.1	This study	See Table S1
1352	SRR22947118	Pakistan	Asia	2022		Unpublished (National Institute of Health, Islamabad, Pakistan)	SRR22947118
1353	SRR22936391	Pakistan	Asia	2022		Unpublished (National Institute of Health, Islamabad, Pakistan)	SRR22936391
1354	SRR25434423	Pakistan	Asia	2022	82.9	This study	See Table S1
1355	SRR22936389	Pakistan	Asia	2022		Unpublished (National Institute of Health, Islamabad, Pakistan)	SRR22936389
1356	SRR22947123	Pakistan	Asia	2022		Unpublished (National Institute of Health, Islamabad, Pakistan)	SRR22947123
1357	SRR22947124	Pakistan	Asia	2022		Unpublished (National Institute of Health, Islamabad, Pakistan)	SRR22947124
1358	Vib835	Iraq	Middle East	2022	144.6	This study	See Table S1
1359	CNRVC230010	Iraq	Middle East	2022	276.9	This study	See Table S1
1360	Vib842	Iraq	Middle East	2022	128.6	This study	See Table S1
1361	CNRVC230012	Iraq	Middle East	2022	295.2	This study	See Table S1
1362	CNRVC230014	Iraq	Middle East	2022	228	This study	See Table S1
1363	2023-0041	United Arab Emirates	Middle East	2022	80.2	This study	See Table S1
1364	CNRVC220032	France	France	2022	161.5	This study	See Table S1
1365	SRR25430921	Iran	Middle East	2022	88.2	This study	See Table S1
1366	920004-22	Iraq	Middle East	2022	25.9	This study	See Table S1
1367	SRR22947126	Pakistan	Asia	2022		Unpublished (National Institute of Health, Islamabad, Pakistan)	SRR22947126
1368	PNUSAV002918	Pakistan	Asia	2022		Smith et al. Emerg Infect Dis 2023	SRR20209284
1369	SRR22936407	Pakistan	Asia	2022		Unpublished (National Institute of Health, Islamabad, Pakistan)	SRR22936407
1370	SRR22936408	Pakistan	Asia	2022		Unpublished (National Institute of Health, Islamabad, Pakistan)	SRR22936408
1371	SRR22936401	Pakistan	Asia	2022		Unpublished (National Institute of Health, Islamabad, Pakistan)	SRR22936401
1372	PNUSAV003629	Pakistan	Asia	2022		Smith et al. Emerg Infect Dis 2023	SRR23644598
1373	SRR22936396	Pakistan	Asia	2022		Unpublished (National Institute of Health, Islamabad, Pakistan)	SRR22936396
1374	SRR22947121	Pakistan	Asia	2022		Unpublished (National Institute of Health, Islamabad, Pakistan)	SRR22947121
1375	SRR22947122	Pakistan	Asia	2022		Unpublished (National Institute of Health, Islamabad, Pakistan)	SRR22947122
1376	PNUSAV002693	Pakistan	Asia	2022		Smith et al. Emerg Infect Dis 2023	SRR18456400
1377	Vch-Q4233	Pakistan	Asia	2022		Sim et al. Microbiol Resour Announc 2023	SRR21074467
1378	SRR25434422	Pakistan	Asia	2022	46.7	This study	See Table S1
1379	LD04947912	Malawi	Africa	2023		Smith et al. Emerg Infect Dis 2023	ERR11219417
1380	YA00436893	Malawi	Africa	2023		Smith et al. Emerg Infect Dis 2023	ERR11219418
1381	LD04952620	South Africa	Africa	2023		Smith et al. Emerg Infect Dis 2023	ERR11219413
1382	LD04967541	South Africa	Africa	2023		Smith et al. Emerg Infect Dis 2023	ERR11219415
1383	YA00444950	South Africa	Africa	2023		Smith et al. Emerg Infect Dis 2023	ERR11219416
1384	IK04586933	South Africa	Africa	2023		Smith et al. Emerg Infect Dis 2023	ERR11219414
1385	PNUSAV002803	Pakistan	Asia	2022		Smith et al. Emerg Infect Dis 2023	SRR19326147
1386	SRR25430833	Afghanistan	Asia	2022	49.1	This study	See Table S1
1387	SRR25430849	Unknown	Unknown	2022	100.3	This study	See Table S1
1388	SRR22936409	Pakistan	Asia	2022		Unpublished (National Institute of Health, Islamabad, Pakistan)	SRR22936409
1389	SRR25430858	Unknown	Unknown	2022	83.1	This study	See Table S1
1390	SRR22936410	Pakistan	Asia	2022		Unpublished (National Institute of Health, Islamabad, Pakistan)	SRR22936410
1391	No2022-1	Pakistan	Asia	2022	51.1	This study	See Table S1
1392	SRR25431038	Pakistan	Asia	2022	114.2	This study	See Table S1
1393	SRR25430835	Pakistan	Asia	2022	193.8	This study	See Table S1
1394	SRR25431053	Pakistan	Asia	2022	195.4	This study	See Table S1
1395	SRR25430852	Pakistan	Asia	2022	123.1	This study	See Table S1
1396	SRR22936399	Pakistan	Asia	2022		Unpublished (National Institute of Health, Islamabad, Pakistan)	SRR22936399
1397	PNUSAV002860	Pakistan	Asia	2022		Smith et al. Emerg Infect Dis 2023	SRR19537974
1398	Vch-N1252	Pakistan	Asia	2022		Sim et al. Microbiol Resour Announc 2023	SRR21074466
1399	PNUSAV003597	Pakistan	Asia	2022		Smith et al. Emerg Infect Dis 2023	SRR22561718
1400	THSTI_56712	India	Asia	2017		Weill et al. Nature 2019	ERR2270662
1401	THSTI_56650	India	Asia	2017		Weill et al. Nature 2019	ERR2270660
1402	THSTI_55199	India	Asia	2017		Weill et al. Nature 2019	ERR2270659
1403	THSTI_56695	India	Asia	2017		Weill et al. Nature 2019	ERR2270661
1404	SRR14297560_KMCP57	Bangladesh	Asia	2018		Angermeyer et. al. mBio 2022	SRR14297560
1405	SRR14297694_KMCP67	Bangladesh	Asia	2018		Angermeyer et. al. mBio 2022	SRR14297694
1406	SRR14297692_KMCP56	Bangladesh	Asia	2018		Angermeyer et. al. mBio 2022	SRR14297692
1407	SRR14297566_KMCP88	Bangladesh	Asia	2018		Angermeyer et. al. mBio 2022	SRR14297566
1408	SRR14297697_KMCP85	Bangladesh	Asia	2018		Angermeyer et. al. mBio 2022	SRR14297697
1409	SRR14297561_KMCP61	Bangladesh	Asia	2018		Angermeyer et. al. mBio 2022	SRR14297561
1410	SRR14297690_KMCP52	Bangladesh	Asia	2018		Angermeyer et. al. mBio 2022	SRR14297690
1411	SRR14297562_KMCP65	Bangladesh	Asia	2018		Angermeyer et. al. mBio 2022	SRR14297562
1412	NALMLE30	Bangladesh	Asia	2018		Baddam et al. mBio 2020		SIVF01
1413	SRR14297568_KMCP93	Bangladesh	Asia	2018		Angermeyer et. al. mBio 2022	SRR14297568
1414	74_18	Algeria	Africa	2018		Benamrouche et al. Emerg Infect Dis 2022	ERR7139718
1415	571_18	Algeria	Africa	2018		Benamrouche et al. Emerg Infect Dis 2022	ERR7135571
1416	524_18	Algeria	Africa	2018		Benamrouche et al. Emerg Infect Dis 2022	ERR7135567
1417	1523_18	Algeria	Africa	2018		Benamrouche et al. Emerg Infect Dis 2022	ERR7135495
1418	SRR14297668_KDCP98	Bangladesh	Asia	2018		Angermeyer et. al. mBio 2022	SRR14297668
1419	SRR14297663_KDCP82	Bangladesh	Asia	2018		Angermeyer et. al. mBio 2022	SRR14297663
1420	SRR14297671_KDCP137	Bangladesh	Asia	2018		Angermeyer et. al. mBio 2022	SRR14297671
1421	SRR14297666_KDCP87	Bangladesh	Asia	2018		Angermeyer et. al. mBio 2022	SRR14297666
1422	NALMLE02	Bangladesh	Asia	2018		Baddam et al. mBio 2020		SIUD01
1423	NALMLE08	Bangladesh	Asia	2018		Baddam et al. mBio 2020		SIUJ01
1424	SRR14297691_KMCP55	Bangladesh	Asia	2018		Angermeyer et. al. mBio 2022	SRR14297691
1425	SRR14297678_KDCP152	Bangladesh	Asia	2018		Angermeyer et. al. mBio 2022	SRR14297678
1426	SRR14297657_KMCP90	Bangladesh	Asia	2018		Angermeyer et. al. mBio 2022	SRR14297657
1427	SRR14297679_KDCP154	Bangladesh	Asia	2018		Angermeyer et. al. mBio 2022	SRR14297679
1428	SRR14297545_KDCP168	Bangladesh	Asia	2018		Angermeyer et. al. mBio 2022	SRR14297545
1429	SRR14297670_KDCP136	Bangladesh	Asia	2018		Angermeyer et. al. mBio 2022	SRR14297670
1430	SRR14297564_KMCP69	Bangladesh	Asia	2018		Angermeyer et. al. mBio 2022	SRR14297564
1431	SRR14297665_KDCP83	Bangladesh	Asia	2018		Angermeyer et. al. mBio 2022	SRR14297665
1432	SRR14297565_KMCP70	Bangladesh	Asia	2018		Angermeyer et. al. mBio 2022	SRR14297565
1433	SRR14297676_KDCP147	Bangladesh	Asia	2018		Angermeyer et. al. mBio 2022	SRR14297676
1434	SRR14297669_KDCP103	Bangladesh	Asia	2018		Angermeyer et. al. mBio 2022	SRR14297669
1435	SRR14297674_KDCP144	Bangladesh	Asia	2018		Angermeyer et. al. mBio 2022	SRR14297674
1436	SRR14297563_KMCP68	Bangladesh	Asia	2018		Angermeyer et. al. mBio 2022	SRR14297563
1437	SRR14297567_KMCP90	Bangladesh	Asia	2018		Angermeyer et. al. mBio 2022	SRR14297567
1438	SRR14297673_KDCP140	Bangladesh	Asia	2018		Angermeyer et. al. mBio 2022	SRR14297673
1439	SRR14297543_KDCP79	Bangladesh	Asia	2018		Angermeyer et. al. mBio 2022	SRR14297543
1440	NALMLE26	Bangladesh	Asia	2018		Baddam et al. mBio 2020		SIVB01
1441	SRR14297677_KDCP148	Bangladesh	Asia	2018		Angermeyer et. al. mBio 2022	SRR14297677
1442	SRR14297695_KMCP72	Bangladesh	Asia	2018		Angermeyer et. al. mBio 2022	SRR14297695
1443	SRR14297681_KDCP202	Bangladesh	Asia	2019		Angermeyer et. al. mBio 2022	SRR14297681
1444	SRR14297687_KDCP260	Bangladesh	Asia	2019		Angermeyer et. al. mBio 2022	SRR14297687
1445	SRR14297554_KDCP262	Bangladesh	Asia	2019		Angermeyer et. al. mBio 2022	SRR14297554
1446	SRR14297553_KDCP245	Bangladesh	Asia	2019		Angermeyer et. al. mBio 2022	SRR14297553
1447	SRR14297686_KDCP254	Bangladesh	Asia	2019		Angermeyer et. al. mBio 2022	SRR14297686
1448	SRR14297571_KMCP137	Bangladesh	Asia	2019		Angermeyer et. al. mBio 2022	SRR14297571
1449	SRR14297569_KMCP119	Bangladesh	Asia	2019		Angermeyer et. al. mBio 2022	SRR14297569
1450	SRR14297685_KDCP250	Bangladesh	Asia	2019		Angermeyer et. al. mBio 2022	SRR14297685
1451	SRR14297556_KDCP264	Bangladesh	Asia	2019		Angermeyer et. al. mBio 2022	SRR14297556
1452	DMAVC-17_SAMD00514834	Bangladesh	Asia	2022		Monir et al. Nat Commun 2022	DRR395010
1453	DMAVC-21_SAMD00514838	Bangladesh	Asia	2022		Monir et al. Nat Commun 2022	DRR395014
1454	DMAVC-15_SAMD00514832	Bangladesh	Asia	2022		Monir et al. Nat Commun 2022	DRR395008
1455	DMAVC-4_SAMD00514801	Bangladesh	Asia	2022		Monir et al. Nat Commun 2022	DRR394997
1456	DMAVC-19_SAMD00514836	Bangladesh	Asia	2022		Monir et al. Nat Commun 2022	DRR395012
1457	DMAVC-8_SAMD00514805	Bangladesh	Asia	2022		Monir et al. Nat Commun 2022	DRR395001
1458	DMAVC-18_SAMD00514835	Bangladesh	Asia	2022		Monir et al. Nat Commun 2022	DRR395011
1459	560_2022	Bangladesh	Asia	2022	105	This study	See Table S1
1460	SRR14297548_KDCP215	Bangladesh	Asia	2019		Angermeyer et. al. mBio 2022	SRR14297548
1461	SRR14297680_KDCP195	Bangladesh	Asia	2019		Angermeyer et. al. mBio 2022	SRR14297680
1462	SRR14297552_KDCP241	Bangladesh	Asia	2019		Angermeyer et. al. mBio 2022	SRR14297552
1463	SRR14297551_KDCP231	Bangladesh	Asia	2019		Angermeyer et. al. mBio 2022	SRR14297551
1464	SRR14297700_KMCP138	Bangladesh	Asia	2019		Angermeyer et. al. mBio 2022	SRR14297700
1465	SRR14297570_KMCP134	Bangladesh	Asia	2019		Angermeyer et. al. mBio 2022	SRR14297570
1466	SRR14297699_KMCP107	Bangladesh	Asia	2019		Angermeyer et. al. mBio 2022	SRR14297699
1467	CNRVC190225	Bangladesh	Asia	2019		Smith et al. Emerg Infect Dis 2023	ERR11264438
1468	SRR14297557_KDCP278	Bangladesh	Asia	2019		Angermeyer et. al. mBio 2022	SRR14297557
1469	SRR14297547_KDCP187	Bangladesh	Asia	2019		Angermeyer et. al. mBio 2022	SRR14297547
1470	SRR14297549_KDCP220	Bangladesh	Asia	2019		Angermeyer et. al. mBio 2022	SRR14297549
1471	SRR14297550_KDCP226	Bangladesh	Asia	2019		Angermeyer et. al. mBio 2022	SRR14297550
1472	SRR14297481_KMCP160	Bangladesh	Asia	2019		Angermeyer et. al. mBio 2022	SRR14297481
1473	SRR14297648_KMCP160	Bangladesh	Asia	2019		Angermeyer et. al. mBio 2022	SRR14297648
1474	SRR14297558_KDCP281	Bangladesh	Asia	2019		Angermeyer et. al. mBio 2022	SRR14297558
1475	SRR14297458_KMCP146	Bangladesh	Asia	2019		Angermeyer et. al. mBio 2022	SRR14297458
1476	SRR14297689_KDCP270	Bangladesh	Asia	2019		Angermeyer et. al. mBio 2022	SRR14297689
1477	SRR14297684_KDCP228	Bangladesh	Asia	2019		Angermeyer et. al. mBio 2022	SRR14297684
1478	SRR14297682_KDCP208	Bangladesh	Asia	2019		Angermeyer et. al. mBio 2022	SRR14297682
1479	SRR14297701_KMCP145	Bangladesh	Asia	2019		Angermeyer et. al. mBio 2022	SRR14297701
1480	DMAVC-6_SAMD00514803	Bangladesh	Asia	2022		Monir et al. Nat Commun 2022	DRR394999
1481	DMAVC-11_SAMD00514828	Bangladesh	Asia	2022		Monir et al. Nat Commun 2022	DRR395004
1482	DMAVC-3_SAMD00514674	Bangladesh	Asia	2022		Monir et al. Nat Commun 2022	DRR394996
1483	DMAVC-7_SAMD00514804	Bangladesh	Asia	2022		Monir et al. Nat Commun 2022	DRR395000
1484	DMAVC-16_SAMD00514833	Bangladesh	Asia	2022		Monir et al. Nat Commun 2022	DRR395009
1485	DMAVC-1_SAMD00514672	Bangladesh	Asia	2022		Monir et al. Nat Commun 2022	DRR394994
1486	DMAVC-20_SAMD00514837	Bangladesh	Asia	2021		Monir et al. Nat Commun 2022	DRR395013
1487	SRR25431050	Bangladesh	Asia	2022	148.4	This study	See Table S1
1488	DMAVC-22_SAMD00514839	Bangladesh	Asia	2022		Monir et al. Nat Commun 2022	DRR395015
1489	SRR25430923	Bangladesh	Asia	2022	86.8	This study	See Table S1
1490	DMAVC-12_SAMD00514829	Bangladesh	Asia	2022		Monir et al. Nat Commun 2022	DRR395005
1491	DMAVC-10_SAMD00514827	Bangladesh	Asia	2022		Monir et al. Nat Commun 2022	DRR395003
1492	22040725-VUM	Bangladesh	Asia	2022	36	This study	See Table S1
1493	DMAVC-2_SAMD00514673	Bangladesh	Asia	2022		Monir et al. Nat Commun 2022	DRR394995
1494	DMAVC-13_SAMD00514830	Bangladesh	Asia	2022		Monir et al. Nat Commun 2022	DRR395006
1495	DMAVC-5_SAMD00514802	Bangladesh	Asia	2022		Monir et al. Nat Commun 2022	DRR394998
1496	DMAVC-9_SAMD00514806	Bangladesh	Asia	2022		Monir et al. Nat Commun 2022	DRR395002
1497	SRR25434472	Bangladesh	Asia	2022	74	This study	See Table S1
1498	DMAVC-14_SAMD00514831	Bangladesh	Asia	2022		Monir et al. Nat Commun 2022	DRR395007
This supplementary material is hosted by Eurosurveillance as supporting information alongside the article [Genomic analysis of Vibrio cholerae O1 isolates from cholera cases, Europe, 2022], on behalf of the authors, who remain responsible for the accuracy and appropriateness of the content. The same standards for ethics, copyright, attributions and permissions as for the article apply. Supplement…
